# Supplementary material for: The impact of metastability on the high-pressure behavior of cerium
Source: Nat Commun. 2026 Jul 13;17:6133. doi: 10.1038/s41467-026-74329-w (PMC13365817; doi:10.1038/s41467-026-74329-w)
Supplement: Supplementary file 3 — Supplementary Data 1 [file 41467_2026_74329_MOESM3_ESM.txt]

#isodistort_version_number 
!isoversion 6.12

#atom_sphere_radius_in_angstroms 
!atommaxradius    0.40000

#angstroms_per_magneton 
!angstromspermagneton    0.50000

#angstroms_per_radian 
!angstromsperradian    4.00000

#default_isotropy_uiso_parameter 
!defaultuiso    0.04000

#maximum_bond_length_in_angstroms 
!maxbondlength    2.50000

#minimum_bond_length_in_angstroms 
!minbondlength    0.00000

#view_width_in_pixels 
!appletwidth   1024

#number_of_incommensurate_modulations 
!numberOfModulations      0

#ITA number of parent space group 
!parent_space_group_number 
 63

#ITA name of parent space group 
!parent_space_group_name_short 
Cmcm      

#Hermann-Mauguin name of parent space group 
!parent_space_group_name 
"C 2/m 2/c 21/m"

#Hall symbol of parent space group 
!parent_space_group_Hall_symbol 
"063:-C 2c 2"

#parentcell_parameters_in_angstroms_and_radians 
!parentcell 
        3.04900        5.99800        5.21500        1.57080        1.57080        1.57080

#parent_origin_in_supercell_units 
!parentorigin 
   0.00000   0.50000  -0.50000

#rows_are_conventional_parent_basis_vectors_relative_to_conventional_child_basis  
!parentbasis 
   0.00000  -1.00000   0.00000
   1.00000   0.00000   0.00000
   0.00000   0.00000   1.00000

#rows_are_primitive_parent_basis_vectors_relativeto_conventional_parent_basis 
!conv2primparentbasis 
   0.50000  -0.50000   0.00000
   0.50000   0.50000   0.00000
   0.00000   0.00000   1.00000

#rows_are_primitive_child_basis_vectors_relativeto_conventional_child_basis  
!conv2primchildbasis 
   0.00000   0.00000   1.00000
   0.50000   0.50000   0.00000
  -0.50000   0.50000   0.00000

#ITA number of child space group 
!child_space_group_number 
 12

#ITA name of child space group 
!child_space_group_name_short 
C2/m      

#Hermann-Mauguin name of child space group 
!child_space_group_name 
"C 1 2/m 1"

#Hall symbol of child space group 
!child_space_group_Hall_symbol 
"012:-C 2y"

#rows_are_representative_4x4_affine_conventional_child_space_group_operations 
!convchildspacegroupops
   1.00000   0.00000   0.00000   0.00000   0.00000   1.00000   0.00000   0.00000   0.00000   0.00000   1.00000   0.00000   0.00000   0.00000   0.00000   1.00000
  -1.00000   0.00000   0.00000   0.00000   0.00000   1.00000   0.00000   0.00000   0.00000   0.00000  -1.00000   0.00000   0.00000   0.00000   0.00000   1.00000
  -1.00000   0.00000   0.00000   0.00000   0.00000  -1.00000   0.00000   0.00000   0.00000   0.00000  -1.00000   0.00000   0.00000   0.00000   0.00000   1.00000
   1.00000   0.00000   0.00000   0.00000   0.00000  -1.00000   0.00000   0.00000   0.00000   0.00000   1.00000   0.00000   0.00000   0.00000   0.00000   1.00000

#rows_are_conventional_child_space_group_centering_translations 
!convchildcenteringvecs 
   0.00000   0.00000   0.00000
   0.50000   0.50000   0.00000

#rows_are_representative_4x4_affine_conventional_parent_space_group_operations 
!convparentspacegroupops
   1.00000   0.00000   0.00000   0.00000   0.00000   1.00000   0.00000   0.00000   0.00000   0.00000   1.00000   0.00000   0.00000   0.00000   0.00000   1.00000
   1.00000   0.00000   0.00000   0.00000   0.00000  -1.00000   0.00000   0.00000   0.00000   0.00000  -1.00000   0.00000   0.00000   0.00000   0.00000   1.00000
  -1.00000   0.00000   0.00000   0.00000   0.00000   1.00000   0.00000   0.00000   0.00000   0.00000  -1.00000   0.50000   0.00000   0.00000   0.00000   1.00000
  -1.00000   0.00000   0.00000   0.00000   0.00000  -1.00000   0.00000   0.00000   0.00000   0.00000   1.00000   0.50000   0.00000   0.00000   0.00000   1.00000
  -1.00000   0.00000   0.00000   0.00000   0.00000  -1.00000   0.00000   0.00000   0.00000   0.00000  -1.00000   0.00000   0.00000   0.00000   0.00000   1.00000
  -1.00000   0.00000   0.00000   0.00000   0.00000   1.00000   0.00000   0.00000   0.00000   0.00000   1.00000   0.00000   0.00000   0.00000   0.00000   1.00000
   1.00000   0.00000   0.00000   0.00000   0.00000  -1.00000   0.00000   0.00000   0.00000   0.00000   1.00000   0.50000   0.00000   0.00000   0.00000   1.00000
   1.00000   0.00000   0.00000   0.00000   0.00000   1.00000   0.00000   0.00000   0.00000   0.00000  -1.00000   0.50000   0.00000   0.00000   0.00000   1.00000

#rows_are_conventional_parent_space_group_centering_translations 
!convparentcenteringvecs 
   0.00000   0.00000   0.00000
   0.50000   0.50000   0.00000

#parentatom/label/element 
!atomtypelist 
   1 Ce1 Ce 

#parentatom/subatom/label 
!atomsubtypelist 
   1   1 Ce1 

#parentatom/type/subatom/x/y/z/_for_each_subatom 
!atomcoordlist 
    1    1    1   0.10500   0.50000   0.75000 
    1    1    2   0.60500   0.00000   0.75000 
    1    1    3   0.60500   1.00000   0.75000 
    1    1    4   0.89500   0.50000   0.25000 
    1    1    5   0.39500   0.00000   0.25000 
    1    1    6   0.39500   1.00000   0.25000 

#atoms_inside_primitive_unit_cell_(same_order_as_atomcoordlist) 
!atomsinunitcell 
  1
  1
  0
  1
  1
  0

#occupation_for_each_subatom_(same_order_as_atomcoordlist) 
!atomocclist 
   1.00000 
   1.00000 
   1.00000 
   1.00000 
   1.00000 
   1.00000 

#magnetic_moment_mx/my/mz_for_each_subatom_(same_order_as_atomcoordlist) 
!atommaglist 
   0.00000   0.00000   0.00000 
   0.00000   0.00000   0.00000 
   0.00000   0.00000   0.00000 
   0.00000   0.00000   0.00000 
   0.00000   0.00000   0.00000 
   0.00000   0.00000   0.00000 

#rotation_rx/ry/rz_for_each_subatom_(same_order_as_atomcoordlist) 
!atomrotlist 
   0.00000   0.00000   0.00000 
   0.00000   0.00000   0.00000 
   0.00000   0.00000   0.00000 
   0.00000   0.00000   0.00000 
   0.00000   0.00000   0.00000 
   0.00000   0.00000   0.00000 

#parentatom1/type1/subatom1/parentatom2/type2/subatom2_for_each_bond 
!bondlist 
    1    1    1      1    1    2 
    1    1    1      1    1    3 
    1    1    1      1    1    5 
    1    1    1      1    1    6 
    1    1    2      1    1    3 
    1    1    2      1    1    4 
    1    1    2      1    1    5 
    1    1    2      1    1    6 
    1    1    3      1    1    4 
    1    1    3      1    1    5 
    1    1    3      1    1    6 
    1    1    4      1    1    5 
    1    1    4      1    1    6 
    1    1    5      1    1    6 
#irrepnum/irreplabel_for_each_contributing_irrep 
!irreplist 
  1 GM1+     
  2 GM3+     

#strainmodenum/amp/maxamp/irrepnum/modelabel/modevector_for_each_mode 
!strainmodelist 
  1    0.03250   0.28800    1 GM1+strain_1(a) 
   1.00000   0.00000   0.00000   0.00000   0.00000   0.00000 
  2   -0.04888   0.28800    1 GM1+strain_2(a) 
   0.00000   1.00000   0.00000   0.00000   0.00000   0.00000 
  3    0.05170   0.28800    1 GM1+strain_3(a) 
   0.00000   0.00000   1.00000   0.00000   0.00000   0.00000 
  4   -0.28787   0.28800    2 GM3+strain(a) 
   0.00000   0.00000   0.00000   1.41421   0.00000   0.00000 

#parentatom/dispmodenum/amp/maxamp/irrepnum/modelabel/(modevector_for_each_subatom)_for_each_mode 
!displacivemodelist 
    1    1   0.97379   1.41421    1 GM1+[Ce1:c:dsp]A1(a) 
   0.11789   0.00000   0.00000 
   0.11789   0.00000   0.00000 
   0.11789   0.00000   0.00000 
  -0.11789   0.00000   0.00000 
  -0.11789   0.00000   0.00000 
  -0.11789   0.00000   0.00000 
    1    2  -0.03024   1.41421    2 GM3+[Ce1:c:dsp]B1(a) 
   0.00000   0.00000   0.13559 
   0.00000   0.00000   0.13559 
   0.00000   0.00000   0.13559 
   0.00000   0.00000  -0.13559 
   0.00000   0.00000  -0.13559 
   0.00000   0.00000  -0.13559 
