# Supplementary material for: The impact of metastability on the high-pressure behavior of cerium
Source: Nat Commun. 2026 Jul 13;17:6133. doi: 10.1038/s41467-026-74329-w (PMC13365817; doi:10.1038/s41467-026-74329-w)
Supplement: Supplementary file 4 — Supplementary Data 2 [file 41467_2026_74329_MOESM4_ESM.cif]

#######	Begin powder crystal structure	#######
data_Pb
_pd_phase_name Pb

_cell_measurement_temperature   120.0 #K
_cell_measurement_pressure      6440000 #kPa
_pd_spec_mounting      'TiZr Capsule'
_pd_spec_mount_mode    'transmission'
_pd_instr_location                 'SNS, Oak Ridge National Lab'
_diffrn_ambient_temperature         120.00000
_diffrn_source                     'Pulsed neutron source'
_diffrn_source_target              'W'
_diffrn_radiation_type              Neutron
_diffrn_measurement_device_type    'SNAP diffractometer'
_diffrn_radiation_monochromator     none
_diffrn_detector                   'Anger Camera'
_diffrn_detector_type               custom
_pd_meas_scan_method    'Time-of-flight'
_pd_meas_special_details
;
Time of flight method using a pulsed neutron source
;
# The following three items are used for time-of-flight measurements only.
_pd_instr_dist_src/spec    15000
_pd_instr_dist_spec/detc     500
_pr_proc_ls_profile_function
;
Voigt function convoluted with a back-to-back double exponential.
;
_pd_proc_ls_background_function    'Chebychev polynomial'
_pd_proc_ls_pref_orient_corr
;
No requirement for preferred orientation correction
;
_refine_ls_matrix_type           sparse
_refine_ls_weighting_scheme      sigma
_refine_ls_extinction_method     none
_refine_ls_number_parameters     45
_refine_ls_shift/su_max          0.0000
_pd_proc_info_data_reduction
;
Data reduction performed using Mantid
;
_refine_ls_goodness_of_fit_all	2.49519
_pd_proc_ls_prof_R_factor	0.01639
_pd_proc_ls_prof_wR_factor	0.02064
_pd_proc_ls_prof_wR_expected	0.00827


_space_group_crystal_system           'cubic'
_space_group_name_H-M            'F m -3 m'
_symmetry_space_group_name_Hall    	'-F 4 2 3'
_symmetry_Int_Tables_number        225
_cell_formula_units_Z             4
_chemical_name_systematic    'Lead'
_chemical_name_common 'Lead'
_chemical_formula_moiety     'Pb'
_chemical_formula_structural    'Pb'
_chemical_formula_sum        'Pb'
_chemical_formula_weight     207.20
_chemical_name_mineral 'Lead'
_cell_length_a  4.75712(14)
_cell_length_b  4.75712(14)
_cell_length_c  4.75712(14)
_cell_angle_alpha 90
_cell_angle_beta  90
_cell_angle_gamma 90
_cell_volume 107.655(10)
_exptl_crystal_density_diffrn	12.7840(11)
_space_group_name_H-M_alt Fm-3m
loop_
	_space_group_symop_id
	_space_group_symop_operation_xyz
	  1 'x, y, z '
	  2 '-x, -y, z '
	  3 '-x, -z, -y '
	  4 '-x, -z, y '
	  5 '-x, z, -y '
	  6 '-x, z, y '
	  7 '-x, y, -z '
	  8 '-x, y, z '
	  9 '-y, -x, -z '
	 10 '-y, -x, z '
	 11 '-y, -z, -x '
	 12 '-y, -z, x '
	 13 '-y, z, -x '
	 14 '-y, z, x '
	 15 '-y, x, -z '
	 16 '-y, x, z '
	 17 '-z, -x, -y '
	 18 '-z, -x, y '
	 19 '-z, -y, -x '
	 20 '-z, -y, x '
	 21 '-z, y, -x '
	 22 '-z, y, x '
	 23 '-z, x, -y '
	 24 '-z, x, y '
	 25 'z, -x, -y '
	 26 'z, -x, y '
	 27 'z, -y, -x '
	 28 'z, -y, x '
	 29 'z, y, -x '
	 30 'z, y, x '
	 31 'z, x, -y '
	 32 'z, x, y '
	 33 'y, -x, -z '
	 34 'y, -x, z '
	 35 'y, -z, -x '
	 36 'y, -z, x '
	 37 'y, z, -x '
	 38 'y, z, x '
	 39 'y, x, -z '
	 40 'y, x, z '
	 41 'x, -y, -z '
	 42 'x, -y, z '
	 43 'x, -z, -y '
	 44 'x, -z, y '
	 45 'x, z, -y '
	 46 'x, z, y '
	 47 'x, y, -z '
	 48 '-x, -y, -z '
	 49 'x+1/2, y+1/2, z '
	 50 '-x+1/2, -y+1/2, z '
	 51 '-x+1/2, -z+1/2, -y '
	 52 '-x+1/2, -z+1/2, y '
	 53 '-x+1/2, z+1/2, -y '
	 54 '-x+1/2, z+1/2, y '
	 55 '-x+1/2, y+1/2, -z '
	 56 '-x+1/2, y+1/2, z '
	 57 '-y+1/2, -x+1/2, -z '
	 58 '-y+1/2, -x+1/2, z '
	 59 '-y+1/2, -z+1/2, -x '
	 60 '-y+1/2, -z+1/2, x '
	 61 '-y+1/2, z+1/2, -x '
	 62 '-y+1/2, z+1/2, x '
	 63 '-y+1/2, x+1/2, -z '
	 64 '-y+1/2, x+1/2, z '
	 65 '-z+1/2, -x+1/2, -y '
	 66 '-z+1/2, -x+1/2, y '
	 67 '-z+1/2, -y+1/2, -x '
	 68 '-z+1/2, -y+1/2, x '
	 69 '-z+1/2, y+1/2, -x '
	 70 '-z+1/2, y+1/2, x '
	 71 '-z+1/2, x+1/2, -y '
	 72 '-z+1/2, x+1/2, y '
	 73 'z+1/2, -x+1/2, -y '
	 74 'z+1/2, -x+1/2, y '
	 75 'z+1/2, -y+1/2, -x '
	 76 'z+1/2, -y+1/2, x '
	 77 'z+1/2, y+1/2, -x '
	 78 'z+1/2, y+1/2, x '
	 79 'z+1/2, x+1/2, -y '
	 80 'z+1/2, x+1/2, y '
	 81 'y+1/2, -x+1/2, -z '
	 82 'y+1/2, -x+1/2, z '
	 83 'y+1/2, -z+1/2, -x '
	 84 'y+1/2, -z+1/2, x '
	 85 'y+1/2, z+1/2, -x '
	 86 'y+1/2, z+1/2, x '
	 87 'y+1/2, x+1/2, -z '
	 88 'y+1/2, x+1/2, z '
	 89 'x+1/2, -y+1/2, -z '
	 90 'x+1/2, -y+1/2, z '
	 91 'x+1/2, -z+1/2, -y '
	 92 'x+1/2, -z+1/2, y '
	 93 'x+1/2, z+1/2, -y '
	 94 'x+1/2, z+1/2, y '
	 95 'x+1/2, y+1/2, -z '
	 96 '-x+1/2, -y+1/2, -z '
	 97 'x+1/2, y, z+1/2 '
	 98 '-x+1/2, -y, z+1/2 '
	 99 '-x+1/2, -z, -y+1/2 '
	100 '-x+1/2, -z, y+1/2 '
	101 '-x+1/2, z, -y+1/2 '
	102 '-x+1/2, z, y+1/2 '
	103 '-x+1/2, y, -z+1/2 '
	104 '-x+1/2, y, z+1/2 '
	105 '-y+1/2, -x, -z+1/2 '
	106 '-y+1/2, -x, z+1/2 '
	107 '-y+1/2, -z, -x+1/2 '
	108 '-y+1/2, -z, x+1/2 '
	109 '-y+1/2, z, -x+1/2 '
	110 '-y+1/2, z, x+1/2 '
	111 '-y+1/2, x, -z+1/2 '
	112 '-y+1/2, x, z+1/2 '
	113 '-z+1/2, -x, -y+1/2 '
	114 '-z+1/2, -x, y+1/2 '
	115 '-z+1/2, -y, -x+1/2 '
	116 '-z+1/2, -y, x+1/2 '
	117 '-z+1/2, y, -x+1/2 '
	118 '-z+1/2, y, x+1/2 '
	119 '-z+1/2, x, -y+1/2 '
	120 '-z+1/2, x, y+1/2 '
	121 'z+1/2, -x, -y+1/2 '
	122 'z+1/2, -x, y+1/2 '
	123 'z+1/2, -y, -x+1/2 '
	124 'z+1/2, -y, x+1/2 '
	125 'z+1/2, y, -x+1/2 '
	126 'z+1/2, y, x+1/2 '
	127 'z+1/2, x, -y+1/2 '
	128 'z+1/2, x, y+1/2 '
	129 'y+1/2, -x, -z+1/2 '
	130 'y+1/2, -x, z+1/2 '
	131 'y+1/2, -z, -x+1/2 '
	132 'y+1/2, -z, x+1/2 '
	133 'y+1/2, z, -x+1/2 '
	134 'y+1/2, z, x+1/2 '
	135 'y+1/2, x, -z+1/2 '
	136 'y+1/2, x, z+1/2 '
	137 'x+1/2, -y, -z+1/2 '
	138 'x+1/2, -y, z+1/2 '
	139 'x+1/2, -z, -y+1/2 '
	140 'x+1/2, -z, y+1/2 '
	141 'x+1/2, z, -y+1/2 '
	142 'x+1/2, z, y+1/2 '
	143 'x+1/2, y, -z+1/2 '
	144 '-x+1/2, -y, -z+1/2 '
	145 'x, y+1/2, z+1/2 '
	146 '-x, -y+1/2, z+1/2 '
	147 '-x, -z+1/2, -y+1/2 '
	148 '-x, -z+1/2, y+1/2 '
	149 '-x, z+1/2, -y+1/2 '
	150 '-x, z+1/2, y+1/2 '
	151 '-x, y+1/2, -z+1/2 '
	152 '-x, y+1/2, z+1/2 '
	153 '-y, -x+1/2, -z+1/2 '
	154 '-y, -x+1/2, z+1/2 '
	155 '-y, -z+1/2, -x+1/2 '
	156 '-y, -z+1/2, x+1/2 '
	157 '-y, z+1/2, -x+1/2 '
	158 '-y, z+1/2, x+1/2 '
	159 '-y, x+1/2, -z+1/2 '
	160 '-y, x+1/2, z+1/2 '
	161 '-z, -x+1/2, -y+1/2 '
	162 '-z, -x+1/2, y+1/2 '
	163 '-z, -y+1/2, -x+1/2 '
	164 '-z, -y+1/2, x+1/2 '
	165 '-z, y+1/2, -x+1/2 '
	166 '-z, y+1/2, x+1/2 '
	167 '-z, x+1/2, -y+1/2 '
	168 '-z, x+1/2, y+1/2 '
	169 'z, -x+1/2, -y+1/2 '
	170 'z, -x+1/2, y+1/2 '
	171 'z, -y+1/2, -x+1/2 '
	172 'z, -y+1/2, x+1/2 '
	173 'z, y+1/2, -x+1/2 '
	174 'z, y+1/2, x+1/2 '
	175 'z, x+1/2, -y+1/2 '
	176 'z, x+1/2, y+1/2 '
	177 'y, -x+1/2, -z+1/2 '
	178 'y, -x+1/2, z+1/2 '
	179 'y, -z+1/2, -x+1/2 '
	180 'y, -z+1/2, x+1/2 '
	181 'y, z+1/2, -x+1/2 '
	182 'y, z+1/2, x+1/2 '
	183 'y, x+1/2, -z+1/2 '
	184 'y, x+1/2, z+1/2 '
	185 'x, -y+1/2, -z+1/2 '
	186 'x, -y+1/2, z+1/2 '
	187 'x, -z+1/2, -y+1/2 '
	188 'x, -z+1/2, y+1/2 '
	189 'x, z+1/2, -y+1/2 '
	190 'x, z+1/2, y+1/2 '
	191 'x, y+1/2, -z+1/2 '
	192 '-x, -y+1/2, -z+1/2 '
loop_
	_atom_site_label
	_atom_site_type_symbol
	_atom_site_site_symmetry_multiplicity
	_atom_site_fract_x
	_atom_site_fract_y
	_atom_site_fract_z
	_atom_site_occupancy
	_atom_site_B_iso_or_equiv
Pb1 Pb   4 0 0 0 1 0.53486
loop_
	_geom_bond_atom_site_label_1
	_geom_bond_atom_site_label_2
	_geom_bond_distance
	Pb1       Pb1       3.3638(1)
loop_
_geom_angle_atom_site_label_1
_geom_angle_atom_site_label_2
_geom_angle_atom_site_label_3
_geom_angle
Pb1 Pb1 Pb1 60
Pb1 Pb1 Pb1 90
Pb1 Pb1 Pb1 120
# start Validation Reply Form
_vrf_PLAT721_Pb
;
PROBLEM: Bond    Calc     0.00000, Rep 3.36380(10) Dev...       3.36 Ang.  
RESPONSE: The reported atom separation is correct.
;
# end Validation Reply Form
#######	End powder crystal structure	#######

#######	Begin powder crystal structure	#######
data_Cerium_alphaPP
_pd_block_id	Cerium_alphaPP
_pd_phase_name
;
Cerium - alphaPrimePrime
;

_cell_measurement_temperature   120.0 #K
_cell_measurement_pressure      6470000 #kPa
_pd_spec_mounting      'TiZr Capsule'
_pd_spec_mount_mode    'transmission'
_pd_instr_location                 'SNS, Oak Ridge National Lab'
_diffrn_ambient_temperature         120.00000
_diffrn_source                     'Pulsed neutron source'
_diffrn_source_target              'W'
_diffrn_radiation_type              Neutron
_diffrn_measurement_device_type    'SNAP diffractometer'
_diffrn_radiation_monochromator     none
_diffrn_detector                   'Anger Camera'
_diffrn_detector_type               custom
_pd_meas_scan_method    'Time-of-flight'
_pd_meas_special_details
;
Time of flight method using a pulsed neutron source
;
# The following three items are used for time-of-flight measurements only.
_pd_instr_dist_src/spec    15000
_pd_instr_dist_spec/detc     500
_pr_proc_ls_profile_function
;
Voigt function convoluted with a back-to-back double exponential.
;
_pd_proc_ls_background_function    'Chebychev polynomial'
_pd_proc_ls_pref_orient_corr
;
No requirement for preferred orientation correction
;
_refine_ls_matrix_type           sparse
_refine_ls_weighting_scheme      sigma
_refine_ls_extinction_method     none
_refine_ls_number_parameters     45
_refine_ls_shift/su_max          0.0000
_pd_proc_info_data_reduction
;
Data reduction performed using Mantid
;
_refine_ls_goodness_of_fit_all	2.49519
_pd_proc_ls_prof_R_factor	0.01639
_pd_proc_ls_prof_wR_factor	0.02064
_pd_proc_ls_prof_wR_expected	0.00827

_chemical_name_systematic    'Cerium'
_chemical_name_common 'Cerium - alpha'''
_chemical_formula_moiety     'Ce'
_chemical_formula_structural    'Ce'
_chemical_formula_sum        'Ce'
_chemical_formula_weight      140.116
_chemical_compound_source    'Supplied by Ames National Lab'
_chemical_name_mineral 'Cerium'

_space_group_crystal_system           'monoclinic'
_symmetry_space_group_name_Hall    '-C 2y'
_space_group_name_H-M            'C2/m'
_symmetry_Int_Tables_number        12
_cell_formula_units_Z             4

_exptl_crystal_density_diffrn 9.85532
_cell_length_a 5.8351(14)
_cell_length_b 3.1481(4)
_cell_length_c 5.5862(8)
_cell_angle_alpha 90
_cell_angle_beta 113.032(12)
_cell_angle_gamma 90
_cell_volume 94.43(3)
loop_
	_symmetry_equiv_pos_as_xyz
	 'x, y, z '
	 '-x, y, -z '
	 'x, -y, z '
	 '-x, -y, -z '
	 'x+1/2, y+1/2, z '
	 '-x+1/2, y+1/2, -z '
	 'x+1/2, -y+1/2, z '
	 '-x+1/2, -y+1/2, -z '
loop_
_atom_site_label
_atom_site_type_symbol
_atom_site_site_symmetry_multiplicity
_atom_site_fract_x
_atom_site_fract_y
_atom_site_fract_z
_atom_site_occupancy
_atom_site_B_iso_or_equiv
Ce1 Ce   4 0.2793(14) 0 0.2519(14) 1 0.10(8)
loop_
	_geom_bond_atom_site_label_1
	_geom_bond_atom_site_label_2
	_geom_bond_distance
	_geom_bond_site_symmetry_1
	_geom_bond_site_symmetry_2
	Ce1       Ce1       2.955(12) 1_555   2_656
	Ce1       Ce1       3.124(14) 1_555   6_555
	Ce1       Ce1       3.124(14) 1_555   6_545
	loop_
		_geom_angle_atom_site_label_1
		_geom_angle_atom_site_label_2
		_geom_angle_atom_site_label_3
		_geom_angle
		_geom_angle_site_symmetry_1
		_geom_angle_site_symmetry_2
		_geom_angle_site_symmetry_3
	Ce1       Ce1       Ce1        126.4(5)  6_555 1_555   2_656
	Ce1       Ce1       Ce1        60.5(3)  6_545 1_555   6_555
	Ce1       Ce1       Ce1        126.4(5)  6_545 1_555   2_656
	Ce1       Ce1       Ce1        120.25(14)  1_565 1_555   6_545
	Ce1       Ce1       Ce1        59.75(14)  1_565 1_555   6_555
	Ce1       Ce1       Ce1        90.000    1_565 1_555   2_656
	Ce1       Ce1       Ce1        180.000   1_545 1_555   1_565
	Ce1       Ce1       Ce1        59.75(14)  1_545 1_555   6_545
	Ce1       Ce1       Ce1        120.25(14)  1_545 1_555   6_555
	Ce1       Ce1       Ce1        90.000    1_545 1_555   2_656


#######	End powder crystal structure	#######


#######	Begin powder crystal structure	#######
data_Steel
_pd_phase_name Steel

_cell_measurement_temperature   120.0 #K
_cell_measurement_pressure      6470000 #kPa
_pd_spec_mounting      'TiZr Capsule'
_pd_spec_mount_mode    'transmission'
_pd_instr_location                 'SNS, Oak Ridge National Lab'
_diffrn_ambient_temperature         120.00000
_diffrn_source                     'Pulsed neutron source'
_diffrn_source_target              'W'
_diffrn_radiation_type              Neutron
_diffrn_measurement_device_type    'SNAP diffractometer'
_diffrn_radiation_monochromator     none
_diffrn_detector                   'Anger Camera'
_diffrn_detector_type               custom
_pd_meas_scan_method    'Time-of-flight'
_pd_meas_special_details
;
Time of flight method using a pulsed neutron source
;
# The following three items are used for time-of-flight measurements only.
_pd_instr_dist_src/spec    15000
_pd_instr_dist_spec/detc     500
_pr_proc_ls_profile_function
;
Voigt function convoluted with a back-to-back double exponential.
;
_pd_proc_ls_background_function    'Chebychev polynomial'
_pd_proc_ls_pref_orient_corr
;
No requirement for preferred orientation correction
;
_refine_ls_matrix_type           sparse
_refine_ls_weighting_scheme      sigma
_refine_ls_extinction_method     none
_refine_ls_number_parameters     45
_refine_ls_shift/su_max          0.0000
_pd_proc_info_data_reduction
;
Data reduction performed using Mantid
;
_refine_ls_goodness_of_fit_all	2.49519
_pd_proc_ls_prof_R_factor	0.01639
_pd_proc_ls_prof_wR_factor	0.02064
_pd_proc_ls_prof_wR_expected	0.00827

_space_group_crystal_system           'cubic'
_space_group_name_H-M            'I m -3 m'
_symmetry_space_group_name_Hall    	'-I 4 2 3'
_symmetry_Int_Tables_number        229
_cell_formula_units_Z             2

_chemical_name_systematic    'Steel'
_chemical_name_common 'Steel'
_chemical_formula_moiety     'Fe'
_chemical_formula_structural    'Fe'
_chemical_formula_sum        'Fe'
_chemical_formula_weight     	55.85
_chemical_name_mineral 'Steel'

_cell_length_a  2.8592(11)
_cell_length_b  2.8592(11)
_cell_length_c  2.8592(11)
_cell_angle_alpha 90
_cell_angle_beta  90
_cell_angle_gamma 90
_cell_volume 23.37(3)
_exptl_crystal_density_diffrn	7.935(9)
_space_group_name_H-M_alt Im-3m
loop_
	_space_group_symop_id
	_space_group_symop_operation_xyz
	  1 'x, y, z '
	  2 '-x, -y, z '
	  3 '-x, -z, -y '
	  4 '-x, -z, y '
	  5 '-x, z, -y '
	  6 '-x, z, y '
	  7 '-x, y, -z '
	  8 '-x, y, z '
	  9 '-y, -x, -z '
	 10 '-y, -x, z '
	 11 '-y, -z, -x '
	 12 '-y, -z, x '
	 13 '-y, z, -x '
	 14 '-y, z, x '
	 15 '-y, x, -z '
	 16 '-y, x, z '
	 17 '-z, -x, -y '
	 18 '-z, -x, y '
	 19 '-z, -y, -x '
	 20 '-z, -y, x '
	 21 '-z, y, -x '
	 22 '-z, y, x '
	 23 '-z, x, -y '
	 24 '-z, x, y '
	 25 'z, -x, -y '
	 26 'z, -x, y '
	 27 'z, -y, -x '
	 28 'z, -y, x '
	 29 'z, y, -x '
	 30 'z, y, x '
	 31 'z, x, -y '
	 32 'z, x, y '
	 33 'y, -x, -z '
	 34 'y, -x, z '
	 35 'y, -z, -x '
	 36 'y, -z, x '
	 37 'y, z, -x '
	 38 'y, z, x '
	 39 'y, x, -z '
	 40 'y, x, z '
	 41 'x, -y, -z '
	 42 'x, -y, z '
	 43 'x, -z, -y '
	 44 'x, -z, y '
	 45 'x, z, -y '
	 46 'x, z, y '
	 47 'x, y, -z '
	 48 '-x, -y, -z '
	 49 'x+1/2, y+1/2, z+1/2 '
	 50 '-x+1/2, -y+1/2, z+1/2 '
	 51 '-x+1/2, -z+1/2, -y+1/2 '
	 52 '-x+1/2, -z+1/2, y+1/2 '
	 53 '-x+1/2, z+1/2, -y+1/2 '
	 54 '-x+1/2, z+1/2, y+1/2 '
	 55 '-x+1/2, y+1/2, -z+1/2 '
	 56 '-x+1/2, y+1/2, z+1/2 '
	 57 '-y+1/2, -x+1/2, -z+1/2 '
	 58 '-y+1/2, -x+1/2, z+1/2 '
	 59 '-y+1/2, -z+1/2, -x+1/2 '
	 60 '-y+1/2, -z+1/2, x+1/2 '
	 61 '-y+1/2, z+1/2, -x+1/2 '
	 62 '-y+1/2, z+1/2, x+1/2 '
	 63 '-y+1/2, x+1/2, -z+1/2 '
	 64 '-y+1/2, x+1/2, z+1/2 '
	 65 '-z+1/2, -x+1/2, -y+1/2 '
	 66 '-z+1/2, -x+1/2, y+1/2 '
	 67 '-z+1/2, -y+1/2, -x+1/2 '
	 68 '-z+1/2, -y+1/2, x+1/2 '
	 69 '-z+1/2, y+1/2, -x+1/2 '
	 70 '-z+1/2, y+1/2, x+1/2 '
	 71 '-z+1/2, x+1/2, -y+1/2 '
	 72 '-z+1/2, x+1/2, y+1/2 '
	 73 'z+1/2, -x+1/2, -y+1/2 '
	 74 'z+1/2, -x+1/2, y+1/2 '
	 75 'z+1/2, -y+1/2, -x+1/2 '
	 76 'z+1/2, -y+1/2, x+1/2 '
	 77 'z+1/2, y+1/2, -x+1/2 '
	 78 'z+1/2, y+1/2, x+1/2 '
	 79 'z+1/2, x+1/2, -y+1/2 '
	 80 'z+1/2, x+1/2, y+1/2 '
	 81 'y+1/2, -x+1/2, -z+1/2 '
	 82 'y+1/2, -x+1/2, z+1/2 '
	 83 'y+1/2, -z+1/2, -x+1/2 '
	 84 'y+1/2, -z+1/2, x+1/2 '
	 85 'y+1/2, z+1/2, -x+1/2 '
	 86 'y+1/2, z+1/2, x+1/2 '
	 87 'y+1/2, x+1/2, -z+1/2 '
	 88 'y+1/2, x+1/2, z+1/2 '
	 89 'x+1/2, -y+1/2, -z+1/2 '
	 90 'x+1/2, -y+1/2, z+1/2 '
	 91 'x+1/2, -z+1/2, -y+1/2 '
	 92 'x+1/2, -z+1/2, y+1/2 '
	 93 'x+1/2, z+1/2, -y+1/2 '
	 94 'x+1/2, z+1/2, y+1/2 '
	 95 'x+1/2, y+1/2, -z+1/2 '
	 96 '-x+1/2, -y+1/2, -z+1/2 '
loop_
	_atom_site_label
	_atom_site_type_symbol
	_atom_site_site_symmetry_multiplicity
	_atom_site_fract_x
	_atom_site_fract_y
	_atom_site_fract_z
	_atom_site_occupancy
	_atom_site_B_iso_or_equiv
Fe1 Fe   2 0 0 0 1 0.10(9)
loop_
	_geom_bond_atom_site_label_1
	_geom_bond_atom_site_label_2
	_geom_bond_distance
	_geom_bond_site_symmetry_1
	_geom_bond_site_symmetry_2
	Fe1       Fe1       2.4761(9) 1_555  49_544
	Fe1       Fe1       2.4761(9) 1_555  49_454
	Fe1       Fe1       2.4761(9) 1_555  49_554
	Fe1       Fe1       2.4761(9) 1_555  49_455
	Fe1       Fe1       2.4761(9) 1_555  49_545
	Fe1       Fe1       2.4761(9) 1_555  49_445
	Fe1       Fe1       2.4761(9) 1_555  49_555
	Fe1       Fe1       2.4761(9) 1_555  49_444
	Fe1       Fe1       2.8592(11) 1_555   1_565
	Fe1       Fe1       2.8592(11) 1_555   1_655
	Fe1       Fe1       2.8592(11) 1_555   1_556
	Fe1       Fe1       2.8592(11) 1_555   1_554
	Fe1       Fe1       2.8592(11) 1_555   1_545
	Fe1       Fe1       2.8592(11) 1_555   1_455
	loop_
		_geom_angle_atom_site_label_1
		_geom_angle_atom_site_label_2
		_geom_angle_atom_site_label_3
		_geom_angle
		_geom_angle_site_symmetry_1
		_geom_angle_site_symmetry_2
		_geom_angle_site_symmetry_3
	Fe1       Fe1       Fe1        125.264    1_554 1_555  49_555
	Fe1       Fe1       Fe1        125.264    1_554 1_555  49_445
	Fe1       Fe1       Fe1        125.264    1_554 1_555  49_545
	Fe1       Fe1       Fe1        125.264    1_554 1_555  49_455
	Fe1       Fe1       Fe1        54.736     1_554 1_555  49_554
	Fe1       Fe1       Fe1        54.736     1_554 1_555  49_454
	Fe1       Fe1       Fe1        54.736     1_554 1_555  49_544
	Fe1       Fe1       Fe1        90.000     1_545 1_555   1_554
	Fe1       Fe1       Fe1        90.000     1_545 1_555   1_556
	Fe1       Fe1       Fe1        90.000     1_545 1_555   1_655
	Fe1       Fe1       Fe1        180.000    1_545 1_555   1_565
	Fe1       Fe1       Fe1        54.736     1_545 1_555  49_444
	Fe1       Fe1       Fe1        125.264    1_545 1_555  49_555
	Fe1       Fe1       Fe1        54.736     1_545 1_555  49_445
	Fe1       Fe1       Fe1        54.736     1_545 1_555  49_545
	Fe1       Fe1       Fe1        125.264    1_545 1_555  49_455
	Fe1       Fe1       Fe1        125.264    1_545 1_555  49_554
	Fe1       Fe1       Fe1        125.264    1_545 1_555  49_454
	Fe1       Fe1       Fe1        54.736     1_545 1_555  49_544
	Fe1       Fe1       Fe1        90.000     1_455 1_555   1_545
	Fe1       Fe1       Fe1        90.000     1_455 1_555   1_554
	Fe1       Fe1       Fe1        90.000     1_455 1_555   1_556
	Fe1       Fe1       Fe1        180.000    1_455 1_555   1_655
	Fe1       Fe1       Fe1        90.000     1_455 1_555   1_565
	Fe1       Fe1       Fe1        54.736     1_455 1_555  49_444
	Fe1       Fe1       Fe1        125.264    1_455 1_555  49_555
	Fe1       Fe1       Fe1        54.736     1_455 1_555  49_445
	Fe1       Fe1       Fe1        125.264    1_455 1_555  49_545
	Fe1       Fe1       Fe1        54.736     1_455 1_555  49_455
	Fe1       Fe1       Fe1        125.264    1_455 1_555  49_554
	Fe1       Fe1       Fe1        54.736     1_455 1_555  49_454
	Fe1       Fe1       Fe1        125.264    1_455 1_555  49_544
#######	End powder crystal structure	#######


#######	Begin powder crystal structure	#######
data_cBN
_pd_phase_name cBN


_cell_measurement_temperature   120.0 #K
_cell_measurement_pressure      6470000 #kPa
_pd_spec_mounting      'TiZr Capsule'
_pd_spec_mount_mode    'transmission'
_pd_instr_location                 'SNS, Oak Ridge National Lab'
_diffrn_ambient_temperature         120.00000
_diffrn_source                     'Pulsed neutron source'
_diffrn_source_target              'W'
_diffrn_radiation_type              Neutron
_diffrn_measurement_device_type    'SNAP diffractometer'
_diffrn_radiation_monochromator     none
_diffrn_detector                   'Anger Camera'
_diffrn_detector_type               custom
_pd_meas_scan_method    'Time-of-flight'
_pd_meas_special_details
;
Time of flight method using a pulsed neutron source
;
# The following three items are used for time-of-flight measurements only.
_pd_instr_dist_src/spec    15000
_pd_instr_dist_spec/detc     500
_pr_proc_ls_profile_function
;
Voigt function convoluted with a back-to-back double exponential.
;
_pd_proc_ls_background_function    'Chebychev polynomial'
_pd_proc_ls_pref_orient_corr
;
No requirement for preferred orientation correction
;
_refine_ls_matrix_type           sparse
_refine_ls_weighting_scheme      sigma
_refine_ls_extinction_method     none
_refine_ls_number_parameters     45
_refine_ls_shift/su_max          0.0000
_pd_proc_info_data_reduction
;
Data reduction performed using Mantid
;
_refine_ls_goodness_of_fit_all	2.49519
_pd_proc_ls_prof_R_factor	0.01639
_pd_proc_ls_prof_wR_factor	0.02064
_pd_proc_ls_prof_wR_expected	0.00827

_space_group_crystal_system           'cubic'
_space_group_name_H-M            'F -4 3 m'
_symmetry_space_group_name_Hall    	'F -4 2 3'
_symmetry_Int_Tables_number        216
_cell_formula_units_Z             4

_chemical_name_systematic    'boron nitride'
_chemical_name_common 'boron nitride'
_chemical_formula_moiety     'B N'
_chemical_formula_structural    'B N'
_chemical_formula_sum        'B N'
_chemical_formula_weight     		24.82
_chemical_name_mineral 'boron nitride'


_cell_length_a  3.5971(7)
_cell_length_b  3.5971(7)
_cell_length_c  3.5971(7)
_cell_angle_alpha 90
_cell_angle_beta  90
_cell_angle_gamma 90
_cell_volume 46.54(3)
_exptl_crystal_density_diffrn	3.542(2)
_space_group_name_H-M_alt F-43m
loop_
	_space_group_symop_id
	_space_group_symop_operation_xyz
	  1 'x, y, z '
	  2 '-x, -z, y '
	  3 '-x, z, -y '
	  4 '-x, y, -z '
	  5 '-y, -x, z '
	  6 '-y, -z, x '
	  7 '-y, z, -x '
	  8 '-y, x, -z '
	  9 '-z, -x, y '
	 10 '-z, -y, x '
	 11 '-z, y, -x '
	 12 '-z, x, -y '
	 13 'z, -x, -y '
	 14 'z, -y, -x '
	 15 'z, y, x '
	 16 'z, x, y '
	 17 'y, -x, -z '
	 18 'y, -z, -x '
	 19 'y, z, x '
	 20 'y, x, z '
	 21 'x, -y, -z '
	 22 'x, -z, -y '
	 23 'x, z, y '
	 24 '-x, -y, z '
	 25 'x+1/2, y+1/2, z '
	 26 '-x+1/2, -z+1/2, y '
	 27 '-x+1/2, z+1/2, -y '
	 28 '-x+1/2, y+1/2, -z '
	 29 '-y+1/2, -x+1/2, z '
	 30 '-y+1/2, -z+1/2, x '
	 31 '-y+1/2, z+1/2, -x '
	 32 '-y+1/2, x+1/2, -z '
	 33 '-z+1/2, -x+1/2, y '
	 34 '-z+1/2, -y+1/2, x '
	 35 '-z+1/2, y+1/2, -x '
	 36 '-z+1/2, x+1/2, -y '
	 37 'z+1/2, -x+1/2, -y '
	 38 'z+1/2, -y+1/2, -x '
	 39 'z+1/2, y+1/2, x '
	 40 'z+1/2, x+1/2, y '
	 41 'y+1/2, -x+1/2, -z '
	 42 'y+1/2, -z+1/2, -x '
	 43 'y+1/2, z+1/2, x '
	 44 'y+1/2, x+1/2, z '
	 45 'x+1/2, -y+1/2, -z '
	 46 'x+1/2, -z+1/2, -y '
	 47 'x+1/2, z+1/2, y '
	 48 '-x+1/2, -y+1/2, z '
	 49 'x+1/2, y, z+1/2 '
	 50 '-x+1/2, -z, y+1/2 '
	 51 '-x+1/2, z, -y+1/2 '
	 52 '-x+1/2, y, -z+1/2 '
	 53 '-y+1/2, -x, z+1/2 '
	 54 '-y+1/2, -z, x+1/2 '
	 55 '-y+1/2, z, -x+1/2 '
	 56 '-y+1/2, x, -z+1/2 '
	 57 '-z+1/2, -x, y+1/2 '
	 58 '-z+1/2, -y, x+1/2 '
	 59 '-z+1/2, y, -x+1/2 '
	 60 '-z+1/2, x, -y+1/2 '
	 61 'z+1/2, -x, -y+1/2 '
	 62 'z+1/2, -y, -x+1/2 '
	 63 'z+1/2, y, x+1/2 '
	 64 'z+1/2, x, y+1/2 '
	 65 'y+1/2, -x, -z+1/2 '
	 66 'y+1/2, -z, -x+1/2 '
	 67 'y+1/2, z, x+1/2 '
	 68 'y+1/2, x, z+1/2 '
	 69 'x+1/2, -y, -z+1/2 '
	 70 'x+1/2, -z, -y+1/2 '
	 71 'x+1/2, z, y+1/2 '
	 72 '-x+1/2, -y, z+1/2 '
	 73 'x, y+1/2, z+1/2 '
	 74 '-x, -z+1/2, y+1/2 '
	 75 '-x, z+1/2, -y+1/2 '
	 76 '-x, y+1/2, -z+1/2 '
	 77 '-y, -x+1/2, z+1/2 '
	 78 '-y, -z+1/2, x+1/2 '
	 79 '-y, z+1/2, -x+1/2 '
	 80 '-y, x+1/2, -z+1/2 '
	 81 '-z, -x+1/2, y+1/2 '
	 82 '-z, -y+1/2, x+1/2 '
	 83 '-z, y+1/2, -x+1/2 '
	 84 '-z, x+1/2, -y+1/2 '
	 85 'z, -x+1/2, -y+1/2 '
	 86 'z, -y+1/2, -x+1/2 '
	 87 'z, y+1/2, x+1/2 '
	 88 'z, x+1/2, y+1/2 '
	 89 'y, -x+1/2, -z+1/2 '
	 90 'y, -z+1/2, -x+1/2 '
	 91 'y, z+1/2, x+1/2 '
	 92 'y, x+1/2, z+1/2 '
	 93 'x, -y+1/2, -z+1/2 '
	 94 'x, -z+1/2, -y+1/2 '
	 95 'x, z+1/2, y+1/2 '
	 96 '-x, -y+1/2, z+1/2 '
loop_
	_atom_site_label
	_atom_site_type_symbol
	_atom_site_site_symmetry_multiplicity
	_atom_site_fract_x
	_atom_site_fract_y
	_atom_site_fract_z
	_atom_site_occupancy
	_atom_site_B_iso_or_equiv
N1 N   4 0 0 0 1 0.8(1)
B1 B   4 0.25 0.25 0.25 1 0.8(1)
loop_
	_geom_bond_atom_site_label_1
	_geom_bond_atom_site_label_2
	_geom_bond_distance
	_geom_bond_site_symmetry_1
	_geom_bond_site_symmetry_2
	N1        B1        1.5576(3) 1_555  13_555
	N1        B1        1.5576(3) 1_555   3_555
	N1        B1        1.5576(3) 1_555   2_555
	N1        B1        1.5576(3) 1_555   1_555
	N1        N1        2.5436(4) 1_555  25_545
	N1        N1        2.5436(4) 1_555  73_545
	N1        N1        2.5436(4) 1_555  25_455
	N1        N1        2.5436(4) 1_555  73_554
	N1        N1        2.5436(4) 1_555  49_554
	N1        N1        2.5436(4) 1_555  49_455
	N1        N1        2.5436(4) 1_555  73_555
	N1        N1        2.5436(4) 1_555  73_544
	N1        N1        2.5436(4) 1_555  25_555
	N1        N1        2.5436(4) 1_555  49_555
	N1        N1        2.5436(4) 1_555  25_445
	N1        N1        2.5436(4) 1_555  49_454
	N1        B1        2.9827(5) 1_555   1_545
	N1        B1        2.9827(5) 1_555   1_554
	N1        B1        2.9827(5) 1_555   1_455
	N1        B1        2.9827(5) 1_555   2_565
	N1        B1        2.9827(5) 1_555  13_556
	N1        B1        2.9827(5) 1_555   2_655
	N1        B1        2.9827(5) 1_555   3_556
	N1        B1        2.9827(5) 1_555  13_565
	N1        B1        2.9827(5) 1_555   3_655
	N1        B1        2.9827(5) 1_555   3_545
	loop_
		_geom_angle_atom_site_label_1
		_geom_angle_atom_site_label_2
		_geom_angle_atom_site_label_3
		_geom_angle
		_geom_angle_site_symmetry_1
		_geom_angle_site_symmetry_2
		_geom_angle_site_symmetry_3
	B1        N1        B1         109.471    3_555 1_555  13_555
	B1        N1        B1         109.471    2_555 1_555   3_555
	B1        N1        B1         109.471    2_555 1_555  13_555
	B1        N1        B1         109.471    1_555 1_555   2_555
	B1        N1        B1         109.471    1_555 1_555   3_555
	B1        N1        B1         109.471    1_555 1_555  13_555
	N1        N1        B1         90.000    25_545 1_555   1_555
	N1        N1        B1         90.000    25_545 1_555   2_555
	N1        N1        B1         144.736   25_545 1_555   3_555
	N1        N1        B1         35.264    25_545 1_555  13_555
	N1        N1        N1         60.000    73_545 1_555  25_545
	N1        N1        B1         90.000    73_545 1_555   1_555
	N1        N1        B1         35.264    73_545 1_555   2_555
	N1        N1        B1         144.736   73_545 1_555   3_555
	N1        N1        B1         90.000    73_545 1_555  13_555
	N1        N1        N1         120.000   25_455 1_555  73_545
	N1        N1        N1         180.000   25_455 1_555  25_545
	N1        N1        B1         90.000    25_455 1_555   1_555
	N1        N1        B1         90.000    25_455 1_555   2_555
	N1        N1        B1         35.264    25_455 1_555   3_555
	N1        N1        B1         144.736   25_455 1_555  13_555
	N1        N1        N1         60.000    73_554 1_555  25_455
#######	End powder crystal structure	#######


#######	Begin powder crystal structure	#######
data_Cerium_gamma
_pd_phase_name
;
Cerium - gamma
;

_cell_measurement_temperature   120.0 #K
_cell_measurement_pressure      6470000 #kPa
_pd_spec_mounting      'TiZr Capsule'
_pd_spec_mount_mode    'transmission'
_pd_instr_location                 'SNS, Oak Ridge National Lab'
_diffrn_ambient_temperature         120.00000
_diffrn_source                     'Pulsed neutron source'
_diffrn_source_target              'W'
_diffrn_radiation_type              Neutron
_diffrn_measurement_device_type    'SNAP diffractometer'
_diffrn_radiation_monochromator     none
_diffrn_detector                   'Anger Camera'
_diffrn_detector_type               custom
_pd_meas_scan_method    'Time-of-flight'
_pd_meas_special_details
;
Time of flight method using a pulsed neutron source
;
# The following three items are used for time-of-flight measurements only.
_pd_instr_dist_src/spec    15000
_pd_instr_dist_spec/detc     500
_pr_proc_ls_profile_function
;
Voigt function convoluted with a back-to-back double exponential.
;
_pd_proc_ls_background_function    'Chebychev polynomial'
_pd_proc_ls_pref_orient_corr
;
No requirement for preferred orientation correction
;
_refine_ls_matrix_type           sparse
_refine_ls_weighting_scheme      sigma
_refine_ls_extinction_method     none
_refine_ls_number_parameters     45
_refine_ls_shift/su_max          0.0000
_pd_proc_info_data_reduction
;
Data reduction performed using Mantid
;

_refine_ls_goodness_of_fit_all	2.49519
_pd_proc_ls_prof_R_factor	0.01639
_pd_proc_ls_prof_wR_factor	0.02064
_pd_proc_ls_prof_wR_expected	0.00827


_chemical_name_systematic    'Cerium'
_chemical_name_common        'Cerium - gamma'
_chemical_formula_moiety     'Ce'
_chemical_formula_structural    'Ce'
_chemical_formula_sum        'Ce'
_chemical_formula_weight      140.116
_chemical_compound_source    'Supplied by Ames National Lab'
_chemical_name_mineral 'Cerium'

_space_group_crystal_system           'cubic'
_space_group_name_H-M            'F m -3 m'
_symmetry_space_group_name_Hall    	'-F 4 2 3'
_symmetry_Int_Tables_number        225
_cell_formula_units_Z             4

_exptl_crystal_density_diffrn 7.73370


_cell_length_a 4.937(5)
_cell_length_b 4.937(5)
_cell_length_c 4.937(5)
_cell_angle_alpha 90
_cell_angle_beta 90
_cell_angle_gamma 90
_cell_volume 120.3(4)

_vrf_PLAT148_Cerium_gamma
;
PROBLEM: s.u. on the      a    - Axis is (Too) Large ....      0.005 Ang.  
RESPONSE: s.u. is reasonable for trace phase from high pressure data.
;


loop_
	_symmetry_equiv_pos_as_xyz
	 'x, y, z '
	 '-x, -y, z '
	 '-x, -z, -y '
	 '-x, -z, y '
	 '-x, z, -y '
	 '-x, z, y '
	 '-x, y, -z '
	 '-x, y, z '
	 '-y, -x, -z '
	 '-y, -x, z '
	 '-y, -z, -x '
	 '-y, -z, x '
	 '-y, z, -x '
	 '-y, z, x '
	 '-y, x, -z '
	 '-y, x, z '
	 '-z, -x, -y '
	 '-z, -x, y '
	 '-z, -y, -x '
	 '-z, -y, x '
	 '-z, y, -x '
	 '-z, y, x '
	 '-z, x, -y '
	 '-z, x, y '
	 'z, -x, -y '
	 'z, -x, y '
	 'z, -y, -x '
	 'z, -y, x '
	 'z, y, -x '
	 'z, y, x '
	 'z, x, -y '
	 'z, x, y '
	 'y, -x, -z '
	 'y, -x, z '
	 'y, -z, -x '
	 'y, -z, x '
	 'y, z, -x '
	 'y, z, x '
	 'y, x, -z '
	 'y, x, z '
	 'x, -y, -z '
	 'x, -y, z '
	 'x, -z, -y '
	 'x, -z, y '
	 'x, z, -y '
	 'x, z, y '
	 'x, y, -z '
	 '-x, -y, -z '
	 'x+1/2, y+1/2, z '
	 '-x+1/2, -y+1/2, z '
	 '-x+1/2, -z+1/2, -y '
	 '-x+1/2, -z+1/2, y '
	 '-x+1/2, z+1/2, -y '
	 '-x+1/2, z+1/2, y '
	 '-x+1/2, y+1/2, -z '
	 '-x+1/2, y+1/2, z '
	 '-y+1/2, -x+1/2, -z '
	 '-y+1/2, -x+1/2, z '
	 '-y+1/2, -z+1/2, -x '
	 '-y+1/2, -z+1/2, x '
	 '-y+1/2, z+1/2, -x '
	 '-y+1/2, z+1/2, x '
	 '-y+1/2, x+1/2, -z '
	 '-y+1/2, x+1/2, z '
	 '-z+1/2, -x+1/2, -y '
	 '-z+1/2, -x+1/2, y '
	 '-z+1/2, -y+1/2, -x '
	 '-z+1/2, -y+1/2, x '
	 '-z+1/2, y+1/2, -x '
	 '-z+1/2, y+1/2, x '
	 '-z+1/2, x+1/2, -y '
	 '-z+1/2, x+1/2, y '
	 'z+1/2, -x+1/2, -y '
	 'z+1/2, -x+1/2, y '
	 'z+1/2, -y+1/2, -x '
	 'z+1/2, -y+1/2, x '
	 'z+1/2, y+1/2, -x '
	 'z+1/2, y+1/2, x '
	 'z+1/2, x+1/2, -y '
	 'z+1/2, x+1/2, y '
	 'y+1/2, -x+1/2, -z '
	 'y+1/2, -x+1/2, z '
	 'y+1/2, -z+1/2, -x '
	 'y+1/2, -z+1/2, x '
	 'y+1/2, z+1/2, -x '
	 'y+1/2, z+1/2, x '
	 'y+1/2, x+1/2, -z '
	 'y+1/2, x+1/2, z '
	 'x+1/2, -y+1/2, -z '
	 'x+1/2, -y+1/2, z '
	 'x+1/2, -z+1/2, -y '
	 'x+1/2, -z+1/2, y '
	 'x+1/2, z+1/2, -y '
	 'x+1/2, z+1/2, y '
	 'x+1/2, y+1/2, -z '
	 '-x+1/2, -y+1/2, -z '
	 'x+1/2, y, z+1/2 '
	 '-x+1/2, -y, z+1/2 '
	 '-x+1/2, -z, -y+1/2 '
	 '-x+1/2, -z, y+1/2 '
	 '-x+1/2, z, -y+1/2 '
	 '-x+1/2, z, y+1/2 '
	 '-x+1/2, y, -z+1/2 '
	 '-x+1/2, y, z+1/2 '
	 '-y+1/2, -x, -z+1/2 '
	 '-y+1/2, -x, z+1/2 '
	 '-y+1/2, -z, -x+1/2 '
	 '-y+1/2, -z, x+1/2 '
	 '-y+1/2, z, -x+1/2 '
	 '-y+1/2, z, x+1/2 '
	 '-y+1/2, x, -z+1/2 '
	 '-y+1/2, x, z+1/2 '
	 '-z+1/2, -x, -y+1/2 '
	 '-z+1/2, -x, y+1/2 '
	 '-z+1/2, -y, -x+1/2 '
	 '-z+1/2, -y, x+1/2 '
	 '-z+1/2, y, -x+1/2 '
	 '-z+1/2, y, x+1/2 '
	 '-z+1/2, x, -y+1/2 '
	 '-z+1/2, x, y+1/2 '
	 'z+1/2, -x, -y+1/2 '
	 'z+1/2, -x, y+1/2 '
	 'z+1/2, -y, -x+1/2 '
	 'z+1/2, -y, x+1/2 '
	 'z+1/2, y, -x+1/2 '
	 'z+1/2, y, x+1/2 '
	 'z+1/2, x, -y+1/2 '
	 'z+1/2, x, y+1/2 '
	 'y+1/2, -x, -z+1/2 '
	 'y+1/2, -x, z+1/2 '
	 'y+1/2, -z, -x+1/2 '
	 'y+1/2, -z, x+1/2 '
	 'y+1/2, z, -x+1/2 '
	 'y+1/2, z, x+1/2 '
	 'y+1/2, x, -z+1/2 '
	 'y+1/2, x, z+1/2 '
	 'x+1/2, -y, -z+1/2 '
	 'x+1/2, -y, z+1/2 '
	 'x+1/2, -z, -y+1/2 '
	 'x+1/2, -z, y+1/2 '
	 'x+1/2, z, -y+1/2 '
	 'x+1/2, z, y+1/2 '
	 'x+1/2, y, -z+1/2 '
	 '-x+1/2, -y, -z+1/2 '
	 'x, y+1/2, z+1/2 '
	 '-x, -y+1/2, z+1/2 '
	 '-x, -z+1/2, -y+1/2 '
	 '-x, -z+1/2, y+1/2 '
	 '-x, z+1/2, -y+1/2 '
	 '-x, z+1/2, y+1/2 '
	 '-x, y+1/2, -z+1/2 '
	 '-x, y+1/2, z+1/2 '
	 '-y, -x+1/2, -z+1/2 '
	 '-y, -x+1/2, z+1/2 '
	 '-y, -z+1/2, -x+1/2 '
	 '-y, -z+1/2, x+1/2 '
	 '-y, z+1/2, -x+1/2 '
	 '-y, z+1/2, x+1/2 '
	 '-y, x+1/2, -z+1/2 '
	 '-y, x+1/2, z+1/2 '
	 '-z, -x+1/2, -y+1/2 '
	 '-z, -x+1/2, y+1/2 '
	 '-z, -y+1/2, -x+1/2 '
	 '-z, -y+1/2, x+1/2 '
	 '-z, y+1/2, -x+1/2 '
	 '-z, y+1/2, x+1/2 '
	 '-z, x+1/2, -y+1/2 '
	 '-z, x+1/2, y+1/2 '
	 'z, -x+1/2, -y+1/2 '
	 'z, -x+1/2, y+1/2 '
	 'z, -y+1/2, -x+1/2 '
	 'z, -y+1/2, x+1/2 '
	 'z, y+1/2, -x+1/2 '
	 'z, y+1/2, x+1/2 '
	 'z, x+1/2, -y+1/2 '
	 'z, x+1/2, y+1/2 '
	 'y, -x+1/2, -z+1/2 '
	 'y, -x+1/2, z+1/2 '
	 'y, -z+1/2, -x+1/2 '
	 'y, -z+1/2, x+1/2 '
	 'y, z+1/2, -x+1/2 '
	 'y, z+1/2, x+1/2 '
	 'y, x+1/2, -z+1/2 '
	 'y, x+1/2, z+1/2 '
	 'x, -y+1/2, -z+1/2 '
	 'x, -y+1/2, z+1/2 '
	 'x, -z+1/2, -y+1/2 '
	 'x, -z+1/2, y+1/2 '
	 'x, z+1/2, -y+1/2 '
	 'x, z+1/2, y+1/2 '
	 'x, y+1/2, -z+1/2 '
	 '-x, -y+1/2, -z+1/2 '
loop_
_atom_site_label
_atom_site_type_symbol
_atom_site_site_symmetry_multiplicity
_atom_site_fract_x
_atom_site_fract_y
_atom_site_fract_z
_atom_site_occupancy
_atom_site_B_iso_or_equiv
Ce1 Ce   4 0 0 0 1 0.10(8)

# start Validation Reply Form
_vrf_PLAT721_Cerium_gamma
;
PROBLEM: Bond    Calc     0.00000, Rep    3.491(3) Dev...       3.49 Ang.  
RESPONSE:Ce is metallic, this atom separation is correct.
;
# end Validation Reply Form

loop_
	_geom_bond_atom_site_label_1
	_geom_bond_atom_site_label_2
	_geom_bond_distance
	Ce1       Ce1       3.491(3)
loop_
_geom_angle_atom_site_label_1
_geom_angle_atom_site_label_2
_geom_angle_atom_site_label_3
_geom_angle
Ce1 Ce1 Ce1 60
Ce1 Ce1 Ce1 90
Ce1 Ce1 Ce1 120
#######	End powder crystal structure	#######


#######	Begin powder diffraction data	#######
data_powderDiffraction
_pd_calc_method	Rietveld


_publ_author_name            'Christopher J Ridley'
_publ_contact_author_name    'Christopher J Ridley'
_publ_contact_author_email   'ridleycj@ornl.gov'
__publ_contact_author_address   'Oak Ridge National Laboratory'
_publ_author_id_orcid   0000-0002-3060-9656


_cell_measurement_temperature   120.0 #K
_cell_measurement_pressure      6470000 #kPa


_pd_spec_mounting      'TiZr Capsule'
_pd_spec_mount_mode    'transmission'

_pd_instr_location                 'SNS, Oak Ridge National Lab'
_diffrn_ambient_temperature         120.00000
_diffrn_source                     'Pulsed neutron source'
_diffrn_source_target              'W'
_diffrn_radiation_type              Neutron
_diffrn_measurement_device_type    'SNAP diffractometer'
_diffrn_radiation_monochromator     none
_diffrn_detector                   'Anger Camera'
_diffrn_detector_type               custom

_pd_meas_scan_method    'Time-of-flight'
_pd_meas_special_details
;
Time of flight method using a pulsed neutron source
;

# The following three items are used for time-of-flight measurements only.
_pd_instr_dist_src/spec    15000
_pd_instr_dist_spec/detc     500


_pr_proc_ls_profile_function
;
Voigt function convoluted with a back-to-back double exponential.
;

_pd_proc_ls_background_function    'Chebychev polynomial'

_pd_proc_ls_pref_orient_corr
;
No requirement for preferred orientation correction
;

_refine_ls_matrix_type           sparse
_refine_ls_weighting_scheme      sigma
_refine_ls_extinction_method     none
_refine_ls_number_parameters     45
_refine_ls_shift/su_max          0.0000


_pd_proc_info_data_reduction
;
Data reduction performed using Mantid
;

_refine_ls_goodness_of_fit_all	2.49519
_pd_proc_ls_prof_R_factor	0.01639
_pd_proc_ls_prof_wR_factor	0.02064
_pd_proc_ls_prof_wR_expected	0.00827


loop_
	_pd_phase_id
	_pd_phase_block_id
	_pd_phase_mass_%
1	Pb	20.1(8)
2	Ce_mono	59(2)
3	Steel_	3.86(16)
4	cBN	  14(3)
5	Ce_gamma	3.5(8)
loop_
	_refln_index_h
	_refln_index_k
	_refln_index_l
	_pd_refln_phase_id
	_refln_d_spacing
	_refln_F_squared_calc
	_refln_F_squared_meas
   1    1    1 1    2.746537 16151.293312 16153.093899
   2    0    0 1    2.378570 12033.670075 12049.797589
   2    2    0 1    1.681903 23439.389329 23466.259031
   2    2    2 1    1.373268 15218.548420 15314.950458
   3    1    1 1    1.434332 45958.398317 45948.730623
   3    3    1 1    1.091363 43591.439502 43315.963465
   3    3    3 1    0.915512 13782.128094 13740.353704
   4    0    0 1    1.189285 11116.103296 11086.944929
   4    2    0 1    1.063729 43304.273984 43518.920821
   4    2    2 1    0.971047 42174.404449 41921.617811
   4    4    0 1    0.840952 20001.162562 19973.682189
   4    4    2 1    0.792857 38958.608088 38706.986157
   5    1    1 1    0.915512 41346.384299 41221.061129
   5    3    1 1    0.804104 78433.908742 78794.103266
   6    0    0 1    0.792857  9739.651486  9676.746007
   6    2    0 1    0.752170 37942.121013 38212.489598
   0    0    2 2    2.570748  6526.880529  6529.976862
   0    0    3 2    1.713832    18.880819    19.037128
   0    0    4 2    1.285374  6212.733905  6185.986689
   0    0    5 2    1.028299    49.280322    49.398299
   0    0    6 2    0.856916  5722.330142  5768.189250
   0    0    7 2    0.734499    87.975541    87.946770
   0    2    0 2    1.574043  6372.611152  6343.902345
   0    2    1 2    1.505091     4.157209     4.150096
   0    2    2 2    1.342398 12537.384420 12544.314226
   0    2    3 2    1.159291    36.267874    36.171867
   0    2    4 2    0.995593 11933.945001 12001.061185
   0    2    5 2    0.860876    94.661813    95.313568
   0    2    6 2    0.752615 10991.935957 11053.304288
   0    4    0 2    0.787022  5645.874016  5603.673747
   0    4    1 2    0.777960     3.683118     3.651102
   0    4    2 2    0.752545 11107.612131 11170.769520
   1    1   -7 2    0.747291 11029.112911 11122.544656
   1    1   -6 2    0.867999   104.427938   104.891004
   1    1   -5 2    1.031683 11926.485023 11932.002102
   1    1   -4 2    1.262462   213.079338   215.634940
   1    1   -3 2    1.599258 12479.257015 12529.390076
   1    1   -2 2    2.084213   359.686275   358.637470
   1    1   -1 2    2.625396 12634.507152 12659.107628
   1    1    0 2    2.715492   534.766420   529.215154
   1    1    1 2    2.226054 12376.757205 12400.412087
   1    1    2 2    1.705852   722.714206   732.858430
   1    1    3 2    1.334930 11730.504338 11726.006396
   1    1    4 2    1.081908   904.092766   907.185275
   1    1    5 2    0.904196 10756.386168 10697.568684
   1    1    6 2    0.774377  1058.899995  1048.182680
   1    3   -5 2    0.756631 11001.577341 10978.747155
   1    3   -4 2    0.834884   196.554878   196.656843
   1    3   -3 2    0.913550 11511.481459 11470.871145
   1    3   -2 2    0.981793   331.792340   332.094358
   1    3   -1 2    1.024734 11654.691833 11707.860231
   1    3    0 2    1.029866   493.294891   494.005181
   1    3    1 2    0.995514 11416.930584 11480.967564
   1    3    2 2    0.932149   666.667188   658.202194
   1    3    3 2    0.854862 10820.795102 10908.484561
   1    3    4 2    0.775789   833.979707   826.057193
   2    0   -7 2    0.791712   433.081785   430.281667
   2    0   -6 2    0.928342  5397.356424  5329.972463
   2    0   -5 2    1.117375   593.448765   599.311600
   2    0   -4 2    1.390488  5620.999922  5621.469595
   2    0   -3 2    1.798578   767.781864   754.609050
   2    0   -2 2    2.378867  5662.750506  5663.945406
   2    0   -1 2    2.887402   942.689275   938.239937
   2    0    0 2    2.683757  5518.082204  5490.417381
   2    0    1 2    2.069941  1102.583449  1101.782536
   2    0    2 2    1.574073  5200.634303  5177.151006
   2    0    3 2    1.240858  1231.969847  1237.107708
   2    0    4 2    1.014829  4740.093177  4777.395490
   2    0    5 2    0.854929  1317.914324  1328.597745
   2    0    6 2    0.737008  4177.617881  4172.292309
   2    2   -6 2    0.799629 10367.698939 10380.056730
   2    2   -5 2    0.911142  1139.946605  1135.247548
   2    2   -4 2    1.042106 10797.292294 10792.051367
   2    2   -3 2    1.184495  1474.820374  1463.779564
   2    2   -2 2    1.312698 10877.490349 10821.804039
   2    2   -1 2    1.382028  1810.797328  1815.790302
   2    2    0 2    1.357746 10599.599233 10619.856040
   2    2    1 2    1.252935  2117.935589  2144.171952
   2    2    2 2    1.113027  9989.818443 10106.020145
   2    2    3 2    0.974472  2366.471931  2356.310163
   2    2    4 2    0.852926  9105.172078  9174.738123
   2    2    5 2    0.751268  2531.561355  2550.096273
   2    4   -2 2    0.747192  9637.013566  9718.303488
   2    4   -1 2    0.759320  1604.292705  1592.866475
   2    4    0 2    0.755218  9390.813352  9398.846228
   2    4    1 2    0.735643  1876.404699  1874.516804
   3    1   -7 2    0.773520  8797.857923  8705.049970
   3    1   -6 2    0.889241  2707.145066  2721.639283
   3    1   -5 2    1.034956  9102.483418  9096.224484
   3    1   -4 2    1.214272  3257.604124  3249.559505
   3    1   -3 2    1.416340  9105.177780  9034.941141
   3    1   -2 2    1.592243  3765.326055  3771.100572
   3    1   -1 2    1.652864  8804.318415  8791.506068
   3    1    0 2    1.555503  4185.067980  4204.661042
   3    1    1 2    1.365634  8228.223201  8259.587564
   3    1    2 2    1.166602  4477.057706  4430.762720
   3    1    3 2    0.995529  7430.762362  7472.461791
   3    1    4 2    0.857844  4613.200500  4649.315373
   3    1    5 2    0.748601  6483.056465  6539.848783
   3    3   -5 2    0.757920  8396.579136  8356.937717
   3    3   -4 2    0.820487  3004.974529  3051.658268
   3    3   -3 2    0.875132  8399.064549  8433.519109
   3    3   -2 2    0.912237  3473.322251  3460.291091
   3    3   -1 2    0.923212  8121.537048  8043.123753
   3    3    0 2    0.905164  3860.512881  3838.204551
   3    3    1 2    0.862764  7590.118442  7637.057197
   3    3    2 2    0.805299  4129.858589  4150.796803
   3    3    3 2    0.742018  6854.501278  6875.437711
   4    0   -7 2    0.786926  2272.990463  2255.995721
   4    0   -6 2    0.899289  3398.285196  3393.832494
   4    0   -5 2    1.034812  2649.059262  2647.342064
   4    0   -4 2    1.189434  3361.152106  3351.254906
   4    0   -3 2    1.341730  2977.450066  2978.943814
   4    0   -2 2    1.443701  3209.809905  3222.536499
   4    0   -1 2    1.443763  3228.893708  3241.771707
   4    0    0 2    1.341878  2958.584445  2960.099376
   4    0    1 2    1.189606  3379.790541  3370.258889
   4    0    2 2    1.034971  2631.053751  2629.233851
   4    0    3 2    0.899423  3415.860644  3410.852461
   4    0    4 2    0.787036  2256.401318  2239.536566
   4    2   -6 2    0.780837  6527.713765  6475.751979
   4    2   -5 2    0.864687  5088.537191  5116.335752
   4    2   -4 2    0.948965  6456.385383  6392.729329
   4    2   -3 2    1.021102  5719.338036  5754.791977
   4    2   -2 2    1.063952  6165.674476  6197.392644
   4    2   -1 2    1.063976  6202.332262  6234.281798
   4    2    0 2    1.021167  5683.099355  5718.204982
   4    2    1 2    0.949052  6492.187666  6428.282880
   4    2    2 2    0.864780  5053.950683  5081.389551
   4    2    3 2    0.780924  6561.474173  6509.375491
   5    1   -7 2    0.739300  4368.465572  4367.228280
   5    1   -6 2    0.822093  7122.633799  7226.848951
   5    1   -5 2    0.910848  4237.172754  4219.178855
   5    1   -4 2    0.996674  7884.458178  7930.638022
   5    1   -3 2    1.063775  3958.381005  3978.563754
   5    1   -2 2    1.093465  8433.885024  8399.904392
   5    1   -1 2    1.075409  3558.927083  3587.815455
   5    1    0 2    1.016052  8719.532473  8785.655807
   5    1    1 2    0.933200  3076.662553  3037.947280
   5    1    2 2    0.844076  8714.518499  8724.193193
   5    1    3 2    0.759293  2554.546477  2536.480205
   5    3   -4 2    0.742492  7273.012649  7299.670548
   5    3   -3 2    0.769022  3651.405647  3603.860076
   5    3   -2 2    0.780017  7779.831040  7716.452978
   5    3   -1 2    0.773383  3282.929671  3248.064711
   5    3    0 2    0.750401  8043.326319  8108.611833
   6    0   -6 2    0.792956  1107.762126  1101.473562
   6    0   -5 2    0.862442  4747.172943  4777.109941
   6    0   -4 2    0.922867   990.251231   980.968516
   6    0   -3 2    0.962467  5035.700781  5001.918564
   6    0   -2 2    0.971040   845.472026   840.739575
   6    0   -1 2    0.946087  5166.491050  5113.400542
   6    0    0 2    0.894586   687.458389   689.942793
   6    0    1 2    0.828300  5127.213375  5166.624142
   6    0    2 2    0.757835   530.285527   527.866314
   6    2   -5 2    0.756350  9118.771490  9105.169383
   6    2   -4 2    0.796122  1902.158359  1897.332876
   6    2   -3 2    0.821128  9673.000177  9820.540440
   6    2   -2 2    0.826432  1624.054210  1640.559336
   6    2   -1 2    0.810885  9924.233194 10024.326071
   6    2    0 2    0.777752  1320.528246  1308.959266
   6    2    1 2    0.733005  9848.785311  9858.475809
   7    1   -5 2    0.754902   612.200594   613.115749
   7    1   -4 2    0.787418 10762.487447 10682.146538
   7    1   -3 2    0.804112   450.916415   452.917032
   7    1   -2 2    0.801683 10984.300554 11016.902228
   7    1   -1 2    0.780633   301.300894   298.888447
   7    1    0 2    0.745006 10847.070709 10919.705249
   1    1    0 3    2.019204 18578.219922 18615.371406
   2    0    0 3    1.427793  9026.589143  9000.512823
   2    1    1 3    1.165788 35085.957128 34960.816304
   2    2    0 3    1.009602 17047.194026 17154.655445
   2    2    2 3    0.824336 10731.511079 10855.777156
   3    1    0 3    0.903015 33130.847650 33055.871206
   3    2    1 3    0.763187 62569.369138 62236.310766
   1    1    1 4    2.076776  9798.963424  9799.882951
   2    0    0 4    1.798541     4.923340     4.827503
   2    2    0 4    1.271760  4257.060920  4258.200031
   2    2    2 4    1.038388   150.997678   150.739115
   3    1    1 4    1.084561  1728.648396  1727.790759
   3    3    1 4    0.825227   182.156973   184.427447
   4    0    0 4    0.899270   145.753692   145.542335
   4    2    0 4    0.804332   103.985859   104.485791
   4    2    2 4    0.734251    55.231611    55.207671
   1    1    1 5    2.858524   296.200503   291.968188
   2    0    0 5    2.475554   221.245958   223.705161
   2    2    0 5    1.750481   435.330134   434.776424
   2    2    2 5    1.429262   285.522844   284.303937
   3    1    1 5    1.492816   860.069960   852.601919
   3    3    1 5    1.135862   832.454513   828.392535
   3    3    3 5    0.952841   268.575251   266.035966
   4    0    0 5    1.237777   210.676209   211.201311
   4    2    0 5    1.107102   829.065563   839.601296
   4    2    2 5    1.010641   815.647042   823.554027
   4    4    0 5    0.875241   394.728996   396.379538
   4    4    2 5    0.825185   776.680525   786.483983
   5    1    1 5    0.952841   805.725888   798.108032
   5    3    1 5    0.836890  1559.710680  1557.167514
   5    3    3 5    0.755037   754.815454   756.182178
   6    0    0 5    0.825185   194.170099   196.620963
   6    2    0 5    0.782839   764.109736   757.936644
   6    2    2 5    0.746408   751.742532   758.572506

loop_
	_pd_meas_time_of_flight
	_pd_proc_d_spacing
	_pd_proc_intensity_total
	_pd_proc_ls_weight
	_pd_calc_intensity_total
	_pd_proc_intensity_bkg_calc
3088.614110     0.729455  6367.721474     0.000499  6223.916649  6188.475155 
3093.556430     0.730621  6324.483066     0.000505  6221.337089  6176.797403 
3098.506660     0.731789  6342.110750     0.000505  6220.981416  6165.250525 
3103.464810     0.732960  6231.967496     0.000519  6222.402077  6153.829451 
3108.430890     0.734132  6221.343780     0.000522  6224.911838  6142.529211 
3113.404930     0.735306  6267.347242     0.000516  6227.990870  6131.344888 
3118.386920     0.736481  6205.419553     0.000525  6231.518545  6120.271755 
3123.376880     0.737659  6204.903228     0.000528  6235.768291  6109.305112 
3128.374830     0.738838  6185.251860     0.000529  6241.274318  6098.440361 
3133.380770     0.740020  6147.866508     0.000536  6248.735429  6087.673039 
3138.394730     0.741203  6141.074500     0.000537  6258.885538  6076.998715 
3143.416710     0.742388  6313.139925     0.000519  6272.337178  6066.413118 
3148.446720     0.743575  6315.850534     0.000521  6289.599048  6055.912046 
3153.484790     0.744764  6303.372552     0.000524  6311.368750  6045.491351 
3158.530910     0.745955  6362.457348     0.000518  6338.717718  6035.147057 
3163.585110     0.747148  6433.877279     0.000513  6372.932855  6024.875199 
3168.647400     0.748343  6447.625388     0.000510  6415.192971  6014.671939 
3173.717790     0.749539  6572.253590     0.000500  6466.011741  6004.533533 
3178.796290     0.750738  6646.235512     0.000493  6523.760407  5994.456322 
3183.882920     0.751938  6752.833186     0.000483  6582.717916  5984.436714 
3188.977690     0.753140  6735.814773     0.000486  6633.490358  5974.471227 
3194.080610     0.754345  6766.143514     0.000485  6667.462515  5964.556461 
3199.191700     0.755551  6746.861339     0.000489  6680.940962  5954.689082 
3204.310960     0.756759  6743.250812     0.000489  6674.623787  5944.865881 
3209.438420     0.757969  6710.942613     0.000493  6650.572894  5935.083670 
3214.574080     0.759181  6618.602388     0.000503  6610.370289  5925.339406 
3219.717960     0.760395  6490.286741     0.000516  6555.458429  5915.630084 
3224.870070     0.761610  6396.640771     0.000531  6488.660594  5905.952802 
3230.030420     0.762828  6317.427701     0.000539  6414.666853  5896.304736 
3235.199040     0.764048  6297.458843     0.000544  6339.295817  5886.683103 
3240.375920     0.765270  6198.888102     0.000558  6267.922389  5877.085273 
3245.561090     0.766493  6068.357064     0.000573  6204.487476  5867.508618 
3250.754550     0.767719  6020.014599     0.000580  6151.156578  5857.950642 
3255.956320     0.768946  5932.570559     0.000594  6108.518152  5848.408888 
3261.166420     0.770176  5990.621325     0.000587  6076.015201  5838.880971 
3266.384860     0.771407  5969.169028     0.000591  6052.336805  5829.364599 
3271.611640     0.772641  5918.025143     0.000598  6035.643742  5819.857571 
3276.846790     0.773876  5998.655766     0.000592  6023.818169  5810.357703 
3282.090320     0.775113  5977.040447     0.000595  6014.977583  5800.862916 
3287.342240     0.776353  5892.515485     0.000607  6008.057831  5791.371203 
3292.602560     0.777594  5947.010917     0.000601  6002.829869  5781.880626 
3297.871300     0.778837  5933.894293     0.000605  5999.269321  5772.389294 
3303.148470     0.780083  5961.933032     0.000604  5996.909592  5762.895405 
3308.434080     0.781330  5928.526276     0.000606  5994.858510  5753.397219 
3313.728150     0.782579  5951.108562     0.000607  5992.596294  5743.893048 
3319.030690     0.783830  5930.829290     0.000609  5990.804282  5734.381282 
3324.341720     0.785084  5976.345001     0.000606  5991.508153  5724.860360 
3329.661250     0.786339  5989.290398     0.000607  5997.640865  5715.328798 
3334.989290     0.787596  5909.577680     0.000620  6012.577182  5705.785177 
3340.325850     0.788855  5982.814439     0.000609  6039.380766  5696.228138 
3345.670960     0.790117  6098.443666     0.000595  6078.823949  5686.656344 
3351.024610     0.791380  6055.959909     0.000602  6126.265090  5677.068592 
3356.386840     0.792645  6045.733422     0.000606  6169.677835  5667.463644 
3361.757640     0.793913  6143.442168     0.000596  6194.043633  5657.840413 
3367.137040     0.795182  6114.365697     0.000600  6191.747113  5648.197793 
3372.525050     0.796453  6072.368425     0.000608  6168.266424  5638.534771 
3377.921680     0.797727  6065.621278     0.000609  6138.903421  5628.850388 
3383.326940     0.799002  6121.382012     0.000605  6121.590952  5619.143741 
3388.740850     0.800280  6153.429858     0.000599  6129.717131  5609.413958 
3394.163430     0.801559  6210.614449     0.000594  6166.324104  5599.660222 
3399.594680     0.802841  6238.260564     0.000592  6220.560949  5589.881802 
3405.034630     0.804124  6342.796391     0.000580  6268.981739  5580.077963 
3410.483280     0.805410  6339.340855     0.000581  6285.667034  5570.248075 
3415.940650     0.806698  6269.247983     0.000592  6257.694696  5560.391518 
3421.406750     0.807987  6169.745814     0.000605  6190.494393  5550.507739 
3426.881600     0.809279  6068.038211     0.000619  6100.517934  5540.596214 
3432.365200     0.810573  6004.917723     0.000631  6005.325208  5530.656500 
3437.857590     0.811869  5919.497742     0.000645  5917.587328  5520.688129 
3443.358760     0.813167  5928.570886     0.000644  5843.921494  5510.690764 
3448.868730     0.814467  5906.270334     0.000647  5786.496893  5500.664060 
3454.387530     0.815769  5839.403906     0.000658  5744.985857  5490.607695 
3459.915150     0.817074  5798.177758     0.000666  5717.631349  5480.521463 
3465.451620     0.818380  5843.531746     0.000661  5701.496432  5470.405122 
3470.996940     0.819689  5820.952752     0.000665  5692.524135  5460.258530 
3476.551140     0.820999  5775.893782     0.000675  5685.937386  5450.081525 
3482.114230     0.822312  5823.413521     0.000668  5677.191612  5439.874022 
3487.686220     0.823626  5821.981590     0.000671  5663.231369  5429.635973 
3493.267130     0.824943  5702.252681     0.000690  5643.175266  5419.367349 
3498.856970     0.826262  5696.141892     0.000690  5617.936107  5409.068172 
3504.455750     0.827583  5757.887776     0.000683  5589.324208  5398.738504 
3510.063490     0.828906  5649.086408     0.000702  5559.368194  5388.378419 
3515.680200     0.830231  5558.526439     0.000719  5530.056602  5377.988044 
3521.305900     0.831559  5486.053370     0.000732  5503.359529  5367.567521 
3526.940610     0.832888  5517.671189     0.000727  5481.254143  5357.117021 
3532.584330     0.834220  5450.748788     0.000741  5465.801132  5346.636786 
3538.237080     0.835554  5491.273384     0.000736  5458.904250  5336.127049 
3543.898880     0.836889  5446.747329     0.000745  5461.552866  5325.588075 
3549.569730     0.838227  5483.704474     0.000740  5472.775049  5315.020191 
3555.249660     0.839568  5418.745464     0.000754  5488.737990  5304.423699 
3560.938680     0.840910  5487.182346     0.000744  5502.971614  5293.798964 
3566.636810     0.842254  5439.377148     0.000754  5509.024643  5283.146360 
3572.344050     0.843601  5483.311315     0.000749  5503.981383  5272.466321 
3578.060420     0.844950  5436.011042     0.000757  5489.578323  5261.759271 
3583.785940     0.846300  5536.216658     0.000739  5470.660714  5251.025657 
3589.520620     0.847653  5427.197358     0.000760  5452.972630  5240.265968 
3595.264480     0.849009  5457.197653     0.000756  5441.151417  5229.480698 
3601.017530     0.850366  5430.190939     0.000763  5437.542936  5218.670379 
3606.779790     0.851725  5454.457011     0.000760  5441.827335  5207.835547 
3612.551270     0.853087  5537.476602     0.000745  5451.345198  5196.976777 
3618.331980     0.854451  5559.634014     0.000741  5462.181081  5186.094663 
3624.121940     0.855817  5552.672898     0.000743  5470.528735  5175.189800 
3629.921170     0.857185  5557.606151     0.000746  5473.957862  5164.262800 
3635.729680     0.858556  5483.510189     0.000760  5471.727076  5153.314313 
3641.547480     0.859928  5521.787096     0.000755  5464.251196  5142.345003 
3647.374590     0.861303  5481.500789     0.000762  5452.091358  5131.355534 
3653.211030     0.862680  5475.928397     0.000763  5435.081258  5120.346584 
3659.056800     0.864059  5479.355196     0.000765  5412.478571  5109.318884 
3664.911930     0.865440  5442.893855     0.000773  5384.044497  5098.273122 
3670.776430     0.866824  5358.262276     0.000791  5350.867084  5087.210037 
3676.650310     0.868210  5346.738026     0.000795  5315.379804  5076.130382 
3682.533590     0.869598  5294.081813     0.000806  5280.562838  5065.034902 
3688.426290     0.870988  5225.282545     0.000819  5248.908658  5053.924353 
3694.328420     0.872380  5227.556120     0.000820  5221.603846  5042.799521 
3700.239990     0.873775  5241.469320     0.000820  5198.203904  5031.661205 
3706.161010     0.875172  5206.211348     0.000826  5177.031938  5020.510208 
3712.091520     0.876571  5194.943778     0.000832  5156.197715  5009.347291 
3718.031510     0.877973  5155.398269     0.000841  5134.626265  4998.173314 
3723.981010     0.879376  5121.711457     0.000849  5112.435414  4986.989070 
3729.940030     0.880782  5102.563013     0.000857  5090.633363  4975.795398 
3735.908590     0.882190  5062.343596     0.000866  5070.457579  4964.593123 
3741.886690     0.883600  5127.963384     0.000852  5052.979129  4953.383115 
3747.874360     0.885013  5060.865118     0.000870  5038.950440  4942.166193 
3753.871620     0.886428  5044.324160     0.000872  5028.573933  4930.943198 
3759.878470     0.887845  5000.645751     0.000885  5021.798021  4919.715014 
3765.894930     0.889264  5047.684754     0.000876  5018.499642  4908.482492 
3771.921020     0.890686  5044.848834     0.000879  5018.871741  4897.246484 
3777.956750     0.892110  5047.120817     0.000878  5023.635816  4886.007866 
3784.002140     0.893536  5165.293279     0.000850  5033.935695  4874.767495 
3790.057200     0.894964  5121.586090     0.000864  5050.888651  4863.526249 
3796.121950     0.896395  5143.578576     0.000858  5074.898858  4852.284989 
3802.196410     0.897828  5119.702824     0.000868  5104.894429  4841.044576 
3808.280590     0.899263  5156.471290     0.000859  5137.870011  4829.805891 
3814.374500     0.900701  5158.997601     0.000859  5169.383770  4818.569812 
3820.478170     0.902141  5206.836223     0.000852  5195.230410  4807.337181 
3826.591600     0.903583  5155.885237     0.000863  5213.453089  4796.108894 
3832.714810     0.905027  5129.283165     0.000871  5225.883969  4784.885807 
3838.847830     0.906474  5203.096088     0.000855  5238.375326  4773.668757 
3844.990650     0.907923  5100.849360     0.000879  5259.441398  4762.458651 
3851.143310     0.909375  5251.258877     0.000847  5297.131958  4751.256300 
3857.305810     0.910828  5326.469834     0.000831  5354.691514  4740.062586 
3863.478170     0.912285  5446.498615     0.000807  5426.619289  4728.878351 
3869.660410     0.913743  5512.491165     0.000797  5497.078292  4717.704430 
3875.852540     0.915204  5571.326557     0.000784  5543.526205  4706.541674 
3882.054580     0.916667  5532.049597     0.000791  5546.601118  4695.390910 
3888.266550     0.918132  5515.239369     0.000795  5500.999613  4684.252957 
3894.488450     0.919600  5478.554904     0.000805  5417.406553  4673.128667 
3900.720310     0.921070  5266.576313     0.000848  5314.550363  4662.018831 
3906.962150     0.922542  5182.670546     0.000866  5209.918611  4650.924250 
3913.213970     0.924017  5050.992038     0.000896  5114.657253  4639.845755 
3919.475790     0.925494  4939.523946     0.000924  5033.098442  4628.784132 
3925.747640     0.926974  4869.808693     0.000942  4964.827101  4617.740143 
3932.029520     0.928455  4859.804621     0.000941  4907.165461  4606.714594 
3938.321450     0.929940  4801.882355     0.000960  4857.115753  4595.708249 
3944.623450     0.931426  4708.579303     0.000986  4812.437744  4584.721862 
3950.935540     0.932915  4668.397679     0.000998  4771.903915  4573.756176 
3957.257730     0.934406  4703.452176     0.000989  4735.153024  4562.811946 
3963.590030     0.935900  4663.947352     0.001000  4702.523940  4551.889913 
3969.932460     0.937396  4602.723080     0.001017  4674.877247  4540.990795 
3976.285050     0.938895  4555.424925     0.001032  4653.290179  4530.115279 
3982.647800     0.940395  4583.323506     0.001024  4638.572512  4519.264095 
3989.020730     0.941899  4586.716777     0.001022  4630.762547  4508.437928 
3995.403860     0.943404  4610.341647     0.001018  4629.197782  4497.637450 
4001.797200     0.944912  4563.427856     0.001033  4632.022377  4486.863340 
4008.200780     0.946423  4582.375104     0.001027  4636.316567  4476.116233 
4014.614600     0.947936  4613.074583     0.001016  4638.624259  4465.396801 
4021.038680     0.949451  4574.687351     0.001031  4635.878889  4454.705672 
4027.473040     0.950969  4537.931032     0.001042  4626.468909  4444.043459 
4033.917700     0.952489  4573.232111     0.001032  4610.790035  4433.410766 
4040.372670     0.954011  4552.164274     0.001041  4590.930048  4422.808199 
4046.837980     0.955536  4496.923735     0.001058  4569.898500  4412.236320 
4053.313620     0.957064  4537.440710     0.001044  4550.974094  4401.695741 
4059.799630     0.958594  4505.478736     0.001057  4537.452171  4391.186983 
4066.296020     0.960126  4499.487657     0.001059  4532.790287  4380.710599 
4072.802800     0.961661  4513.076654     0.001054  4540.982511  4370.267131 
4079.320000     0.963198  4542.600781     0.001050  4566.535306  4359.857074 
4085.847620     0.964738  4554.905119     0.001047  4613.229686  4349.480959 
4092.385690     0.966280  4659.251322     0.001019  4681.209987  4339.139253 
4098.934220     0.967824  4742.267537     0.000996  4763.341838  4328.832442 
4105.493230     0.969371  4841.406035     0.000971  4843.388840  4318.560984 
4112.062740     0.970921  4855.743849     0.000967  4899.409074  4308.325321 
4118.642750     0.972473  4839.052996     0.000974  4913.404641  4298.125911 
4125.233300     0.974027  4845.093421     0.000972  4880.889024  4287.963138 
4131.834390     0.975584  4776.896015     0.000995  4811.689574  4277.837433 
4138.446050     0.977144  4667.840445     0.001025  4723.098953  4267.749165 
4145.068290     0.978706  4606.218793     0.001044  4632.166745  4257.698720 
4151.701120     0.980270  4520.414094     0.001072  4551.184634  4247.686471 
4158.344560     0.981837  4511.088593     0.001075  4486.903730  4237.712759 
4164.998640     0.983406  4463.851088     0.001091  4442.164770  4227.777896 
4171.663370     0.984978  4437.928734     0.001101  4418.110086  4217.882210 
4178.338760     0.986553  4432.875477     0.001101  4415.516255  4208.026013 
4185.024830     0.988130  4488.456025     0.001087  4434.792661  4198.209590 
4191.721600     0.989709  4454.147877     0.001098  4474.886336  4188.433208 
4198.429080     0.991291  4573.936609     0.001062  4531.644515  4178.697136 
4205.147300     0.992876  4624.212531     0.001046  4596.376762  4169.001599 
4211.876270     0.994463  4693.110732     0.001027  4656.392730  4159.346837 
4218.616010     0.996052  4708.874683     0.001023  4697.994483  4149.733059 
4225.366530     0.997644  4729.028092     0.001019  4711.759023  4140.160476 
4232.127850     0.999239  4734.243480     0.001018  4696.378217  4130.629267 
4238.900000     1.000836  4662.936023     0.001038  4657.955608  4121.139586 
4245.682970     1.002436  4644.643208     0.001046  4606.045791  4111.691627 
4252.476810     1.004038  4594.600104     0.001060  4550.252933  4102.285484 
4259.281510     1.005643  4502.636185     0.001089  4497.645960  4092.921324 
4266.097110     1.007251  4504.599605     0.001087  4452.884496  4083.599227 
4272.923610     1.008861  4497.014053     0.001088  4418.782434  4074.319315 
4279.761030     1.010473  4462.419252     0.001103  4396.532956  4065.081669 
4286.609390     1.012088  4463.631237     0.001101  4385.807441  4055.886356 
4293.468720     1.013706  4423.946370     0.001117  4385.027511  4046.733414 
4300.339020     1.015326  4405.405477     0.001124  4391.850573  4037.622908 
4307.220310     1.016949  4421.114801     0.001121  4403.871008  4028.554864 
4314.112610     1.018575  4431.825130     0.001120  4418.953800  4019.529293 
4321.015950     1.020203  4464.353263     0.001111  4435.235175  4010.546179 
4327.930320     1.021833  4528.610080     0.001092  4451.023259  4001.605547 
4334.855770     1.023467  4519.644786     0.001095  4464.997408  3992.707327 
4341.792290     1.025102  4512.605434     0.001099  4476.544527  3983.851516 
4348.739920     1.026741  4530.566579     0.001094  4485.893704  3975.038035 
4355.698660     1.028382  4504.866273     0.001103  4493.619681  3966.266840 
4362.668540     1.030026  4524.195509     0.001096  4499.472775  3957.537837 
4369.649570     1.031672  4447.435791     0.001122  4501.526477  3948.850947 
4376.641770     1.033321  4517.097386     0.001100  4496.579938  3940.206064 
4383.645160     1.034973  4449.274807     0.001125  4481.669902  3931.603069 
4390.659760     1.036627  4442.430748     0.001129  4455.528662  3923.041833 
4397.685580     1.038284  4383.281247     0.001147  4419.041866  3914.522226 
4404.722650     1.039943  4376.954189     0.001152  4374.419008  3906.044083 
4411.770970     1.041605  4313.845667     0.001175  4323.945888  3897.607263 
4418.830570     1.043270  4278.696309     0.001185  4269.792770  3889.211577 
4425.901470     1.044938  4190.259376     0.001221  4214.486698  3880.856838 
4432.983690     1.046608  4162.869872     0.001233  4161.339317  3872.542847 
4440.077240     1.048281  4105.524193     0.001257  4114.368887  3864.269408 
4447.182130     1.049956  4047.842530     0.001282  4078.204232  3856.036312 
4454.298400     1.051634  4098.065584     0.001263  4058.150135  3847.843305 
4461.426060     1.053315  4074.467551     0.001278  4060.160088  3839.690160 
4468.565120     1.054999  4109.780191     0.001266  4090.028553  3831.576637 
4475.715600     1.056685  4187.009400     0.001235  4151.231814  3823.502478 
4482.877530     1.058374  4278.388280     0.001207  4241.510359  3815.467401 
4490.050910     1.060065  4335.676385     0.001188  4349.413439  3807.471151 
4497.235780     1.061760  4477.460503     0.001139  4453.348261  3799.513418 
4504.432140     1.063456  4564.763244     0.001114  4526.312949  3791.593928 
4511.640020     1.065156  4520.195394     0.001126  4546.965366  3783.712366 
4518.859430     1.066859  4525.694773     0.001129  4510.357016  3775.868429 
4526.090390     1.068564  4489.334965     0.001141  4428.874842  3768.061797 
4533.332920     1.070272  4308.481428     0.001204  4324.030060  3760.292141 
4540.587050     1.071982  4242.511109     0.001229  4216.978127  3752.559115 
4547.852780     1.073695  4196.450285     0.001247  4122.827679  3744.862395 
4555.130140     1.075411  4101.172087     0.001285  4049.548314  3737.201621 
4562.419140     1.077130  4055.373250     0.001303  4000.264011  3729.576446 
4569.719810     1.078852  4049.780014     0.001307  3976.571687  3721.986496 
4577.032160     1.080576  4061.503411     0.001305  3981.061471  3714.431410 
4584.356210     1.082303  4074.423651     0.001299  4017.689185  3706.910814 
4591.691980     1.084033  4099.450365     0.001289  4089.861111  3699.424324 
4599.039480     1.085765  4205.604979     0.001250  4196.235912  3691.971564 
4606.398750     1.087501  4302.190517     0.001216  4325.266089  3684.552121 
4613.769790     1.089239  4392.355913     0.001185  4452.097096  3677.165617 
4621.152630     1.090980  4481.930774     0.001157  4543.245845  3669.811640 
4628.547280     1.092723  4465.013589     0.001162  4570.110140  3662.489794 
4635.953760     1.094470  4440.494750     0.001170  4524.467144  3655.199667 
4643.372100     1.096219  4326.884138     0.001211  4421.420757  3647.940836 
4650.802300     1.097971  4267.289235     0.001232  4289.045006  3640.712901 
4658.244400     1.099726  4127.563817     0.001286  4155.275068  3633.515421 
4665.698400     1.101483  4122.591242     0.001288  4039.622372  3626.347991 
4673.164330     1.103243  4046.645438     0.001320  3951.118773  3619.210175 
4680.642210     1.105007  3882.262166     0.001391  3890.530835  3612.101541 
4688.132050     1.106773  3929.835563     0.001374  3853.224259  3605.021667 
4695.633880     1.108542  3882.286072     0.001394  3832.659808  3597.970109 
4703.147720     1.110313  3894.505232     0.001391  3820.930909  3590.946432 
4710.673570     1.112088  3880.239619     0.001398  3811.409858  3583.950217 
4718.211470     1.113865  3907.009575     0.001388  3799.054059  3576.981006 
4725.761430     1.115645  3818.300100     0.001432  3781.188928  3570.038370 
4733.323480     1.117428  3788.405196     0.001448  3757.593039  3563.121858 
4740.897620     1.119214  3777.824203     0.001453  3729.969462  3556.231050 
4748.483880     1.121003  3759.827711     0.001462  3700.783667  3549.365495 
4756.082290     1.122794  3716.739396     0.001487  3672.558696  3542.524743 
4763.692850     1.124589  3667.428019     0.001517  3647.291099  3535.708373 
4771.315590     1.126386  3648.581680     0.001527  3626.197850  3528.915937 
4778.950530     1.128186  3614.920187     0.001547  3609.700634  3522.146996 
4786.597680     1.129989  3603.011965     0.001556  3597.572157  3515.401123 
4794.257070     1.131795  3592.319996     0.001564  3589.120778  3508.677871 
4801.928720     1.133604  3541.886425     0.001594  3583.460453  3501.976809 
4809.612640     1.135415  3553.963856     0.001591  3579.767201  3495.297512 
4817.308860     1.137230  3534.645004     0.001601  3577.511974  3488.639543 
4825.017400     1.139047  3556.134417     0.001590  3576.644195  3482.002474 
4832.738270     1.140867  3538.124267     0.001605  3577.588434  3475.385889 
4840.471490     1.142691  3531.515932     0.001607  3581.250536  3468.789367 
4848.217090     1.144517  3594.784907     0.001574  3588.834263  3462.212481 
4855.975080     1.146346  3610.393709     0.001567  3601.687349  3455.654826 
4863.745490     1.148178  3607.330610     0.001569  3621.148186  3449.115980 
4871.528330     1.150013  3647.888037     0.001548  3648.311708  3442.595547 
4879.323630     1.151851  3689.729641     0.001530  3683.608845  3436.093115 
4887.131400     1.153691  3739.790639     0.001504  3726.066106  3429.608293 
4894.951660     1.155535  3800.274725     0.001482  3772.323858  3423.140687 
4902.784440     1.157382  3882.099615     0.001440  3816.032332  3416.689901 
4910.629750     1.159231  3866.281583     0.001452  3848.827918  3410.255558 
4918.487610     1.161084  3881.599906     0.001447  3863.403839  3403.837281 
4926.358050     1.162939  3819.829852     0.001477  3856.967344  3397.434686 
4934.241080     1.164798  3831.174988     0.001472  3831.808590  3391.047417 
4942.136730     1.166659  3748.277479     0.001516  3793.071331  3384.675101 
4950.045010     1.168524  3666.697337     0.001562  3746.630497  3378.317393 
4957.965940     1.170391  3623.444781     0.001584  3698.021365  3371.973944 
4965.899560     1.172261  3587.067018     0.001604  3652.155967  3365.644393 
4973.845860     1.174135  3531.718905     0.001638  3613.466919  3359.328430 
4981.804880     1.176011  3505.255854     0.001656  3585.886302  3353.025710 
4989.776640     1.177890  3477.287634     0.001676  3572.686385  3346.735910 
4997.761150     1.179772  3521.092497     0.001649  3576.015514  3340.458723 
5005.758440     1.181658  3530.192953     0.001651  3595.912047  3334.193835 
5013.768530     1.183546  3554.128215     0.001638  3629.063494  3327.940945 
5021.791430     1.185437  3621.225341     0.001603  3667.945468  3321.699769 
5029.827180     1.187332  3687.884383     0.001566  3701.313059  3315.470007 
5037.875780     1.189229  3793.076773     0.001517  3717.054357  3309.251399 
5045.937260     1.191130  3689.606522     0.001569  3707.091967  3303.043669 
5054.011640     1.193033  3701.782789     0.001564  3671.400866  3296.846557 
5062.098940     1.194939  3599.089798     0.001626  3617.405994  3290.659811 
5070.199180     1.196849  3538.958967     0.001660  3555.742393  3284.483190 
5078.312380     1.198762  3503.294841     0.001686  3496.194219  3278.316459 
5086.438570     1.200677  3435.458735     0.001725  3445.257125  3272.159385 
5094.577760     1.202596  3426.049833     0.001735  3405.837420  3266.011761 
5102.729970     1.204518  3427.969546     0.001736  3378.023694  3259.873378 
5110.895230     1.206442  3341.577818     0.001796  3360.102271  3253.744031 
5119.073550     1.208370  3389.980455     0.001765  3349.483208  3247.623540 
5127.264960     1.210301  3324.743505     0.001810  3343.187841  3241.511717 
5135.469480     1.212235  3298.930252     0.001832  3338.238447  3235.408392 
5143.687130     1.214172  3325.182033     0.001815  3332.098478  3229.313406 
5151.917930     1.216112  3338.996083     0.001812  3323.092214  3223.226608 
5160.161890     1.218056  3280.778318     0.001853  3310.849617  3217.147864 
5168.419050     1.220002  3286.276943     0.001850  3296.013986  3211.077027 
5176.689420     1.221952  3245.562790     0.001882  3279.878311  3205.013985 
5184.973030     1.223904  3248.753646     0.001885  3263.899290  3198.958618 
5193.269890     1.225860  3220.876714     0.001906  3249.445305  3192.910832 
5201.580030     1.227819  3234.872861     0.001898  3237.161257  3186.870527 
5209.903470     1.229781  3205.351860     0.001921  3227.568116  3180.837623 
5218.240220     1.231746  3200.612025     0.001925  3220.616645  3174.812054 
5226.590320     1.233714  3234.327105     0.001902  3215.956595  3168.793746 
5234.953770     1.235685  3194.924218     0.001933  3213.003997  3162.782660 
5243.330610     1.237660  3209.435506     0.001923  3211.027386  3156.778741 
5251.720850     1.239638  3249.202587     0.001903  3209.288770  3150.781965 
5260.124520     1.241618  3235.642790     0.001911  3207.243243  3144.792303 
5268.541640     1.243602  3190.999995     0.001945  3204.662937  3138.809745 
5276.972230     1.245590  3209.777548     0.001934  3201.717776  3132.834289 
5285.416300     1.247580  3200.187546     0.001942  3198.634939  3126.865951 
5293.873890     1.249573  3236.460519     0.001919  3195.366485  3120.904737 
5302.345010     1.251570  3216.480838     0.001937  3191.701050  3114.950682 
5310.829690     1.253570  3242.757141     0.001920  3187.554509  3109.003820 
5319.327940     1.255573  3224.312189     0.001937  3183.449033  3103.064205 
5327.839800     1.257579  3262.801145     0.001914  3180.742934  3097.131882 
5336.365270     1.259589  3295.787556     0.001894  3181.324198  3091.206936 
5344.904390     1.261601  3267.076768     0.001916  3186.914036  3085.289429 
5353.457170     1.263617  3262.983531     0.001920  3198.267996  3079.379458 
5362.023630     1.265636  3261.499093     0.001926  3214.566832  3073.477120 
5370.603800     1.267659  3277.617427     0.001919  3233.311886  3067.582517 
5379.197710     1.269684  3298.779060     0.001906  3250.941781  3061.695758 
5387.805360     1.271713  3273.663694     0.001927  3264.066259  3055.816983 
5396.426790     1.273745  3233.873213     0.001959  3270.764808  3049.946316 
5405.062020     1.275780  3206.373886     0.001983  3271.256151  3044.083900 
5413.711060     1.277819  3234.060110     0.001966  3267.388230  3038.229897 
5422.373940     1.279860  3196.799343     0.001996  3261.330037  3032.384463 
5431.050680     1.281905  3205.456961     0.001994  3254.053844  3026.547770 
5439.741310     1.283954  3226.791980     0.001983  3244.593146  3020.719993 
5448.445850     1.286005  3236.329459     0.001972  3230.847724  3014.901321 
5457.164310     1.288060  3227.844441     0.001985  3211.432449  3009.091958 
5465.896730     1.290118  3171.394441     0.002033  3186.942723  3003.292099 
5474.643120     1.292179  3140.612982     0.002059  3160.300320  2997.501964 
5483.403500     1.294244  3139.560313     0.002062  3135.552740  2991.721775 
5492.177900     1.296312  3102.461301     0.002096  3116.572342  2985.951758 
5500.966340     1.298383  3103.183521     0.002100  3106.817219  2980.192150 
5509.768850     1.300458  3077.759788     0.002122  3108.700145  2974.443192 
5518.585440     1.302535  3145.608704     0.002067  3123.192381  2968.705143 
5527.416140     1.304617  3134.733297     0.002081  3149.334634  2962.978258 
5536.260970     1.306701  3185.980127     0.002045  3183.706374  2957.262805 
5545.119960     1.308789  3199.674720     0.002034  3220.335395  2951.559053 
5553.993110     1.310880  3260.947516     0.001992  3251.486550  2945.867295 
5562.880470     1.312975  3261.937790     0.001997  3269.866874  2940.187801 
5571.782050     1.315072  3245.759908     0.002012  3271.993104  2934.520873 
5580.697880     1.317173  3211.905416     0.002037  3260.346042  2928.866804 
5589.627970     1.319278  3186.455824     0.002060  3242.568002  2923.225907 
5598.572350     1.321386  3201.479998     0.002053  3228.614563  2917.598490 
5607.531040     1.323497  3193.370575     0.002060  3227.881593  2911.984869 
5616.504070     1.325612  3275.621001     0.002003  3247.130313  2906.385362 
5625.491450     1.327730  3221.551354     0.002050  3288.666198  2900.800305 
5634.493220     1.329851  3339.129103     0.001964  3350.351008  2895.230017 
5643.509390     1.331976  3446.658847     0.001893  3425.733221  2889.674843 
5652.539990     1.334104  3518.076161     0.001848  3505.025266  2884.135119 
5661.585040     1.336235  3625.313240     0.001784  3577.022823  2878.611193 
5670.644570     1.338370  3621.049184     0.001790  3631.349971  2873.103408 
5679.718590     1.340509  3659.421659     0.001771  3659.946781  2867.612126 
5688.807130     1.342650  3649.081207     0.001779  3658.972119  2862.137698 
5697.910210     1.344795  3619.208229     0.001803  3631.552376  2856.680485 
5707.027860     1.346944  3556.550707     0.001845  3586.667650  2851.240845 
5716.160100     1.349096  3563.038640     0.001848  3536.658505  2845.819146 
5725.306960     1.351251  3516.956302     0.001879  3492.887149  2840.415751 
5734.468450     1.353410  3489.072553     0.001902  3462.750314  2835.031037 
5743.644600     1.355573  3445.696910     0.001936  3449.058373  2829.665372 
5752.835430     1.357738  3470.316317     0.001919  3451.666584  2824.319132 
5762.040970     1.359908  3474.813867     0.001922  3470.197734  2818.992688 
5771.261240     1.362080  3471.693907     0.001922  3505.440249  2813.686416 
5780.496270     1.364256  3538.263302     0.001885  3557.690610  2808.400692 
5789.746070     1.366436  3613.922200     0.001837  3623.211853  2803.135900 
5799.010670     1.368619  3735.895919     0.001769  3691.246310  2797.892415 
5808.290100     1.370806  3780.319536     0.001743  3743.902831  2792.670610 
5817.584380     1.372996  3821.700929     0.001724  3760.921333  2787.470867 
5826.893530     1.375189  3804.954277     0.001735  3729.564604  2782.293565 
5836.217570     1.377386  3709.891617     0.001793  3652.872008  2777.139082 
5845.556540     1.379587  3540.539641     0.001905  3548.023606  2772.007787 
5854.910450     1.381791  3430.174171     0.001983  3436.829337  2766.900061 
5864.279330     1.383998  3355.054073     0.002040  3336.520157  2761.816274 
5873.663200     1.386209  3249.890572     0.002125  3255.271986  2756.756800 
5883.062090     1.388424  3196.321855     0.002171  3192.442575  2751.722005 
5892.476010     1.390642  3123.869873     0.002235  3142.137097  2746.712265 
5901.905000     1.392864  3066.475961     0.002294  3098.110374  2741.727934 
5911.349080     1.395089  3052.239180     0.002313  3057.365030  2736.769377 
5920.808270     1.397318  3017.476317     0.002346  3020.936487  2731.836955 
5930.282590     1.399550  2986.268734     0.002377  2992.480993  2726.931026 
5939.772080     1.401786  3031.130312     0.002342  2976.425953  2722.051932 
5949.276750     1.404026  3004.625928     0.002372  2976.371885  2717.200030 
5958.796630     1.406269  2981.760573     0.002396  2993.962006  2712.375658 
5968.331750     1.408515  3038.828761     0.002345  3028.269601  2707.579155 
5977.882120     1.410765  3064.845428     0.002326  3075.853657  2702.810861 
5987.447770     1.413019  3099.156465     0.002300  3131.733998  2698.071104 
5997.028740     1.415277  3192.145903     0.002220  3192.418328  2693.360199 
6006.625030     1.417538  3164.933754     0.002249  3259.724687  2688.678478 
6016.236680     1.419802  3262.441754     0.002172  3343.845524  2684.026246 
6025.863700     1.422070  3391.230744     0.002074  3461.777774  2679.403817 
6035.506140     1.424342  3590.142589     0.001937  3629.136532  2674.811480 
6045.164000     1.426617  3847.871716     0.001778  3848.227922  2670.249541 
6054.837320     1.428897  4110.749912     0.001639  4097.716041  2665.718281 
6064.526110     1.431179  4313.450952     0.001545  4329.886483  2661.217987 
6074.230410     1.433466  4438.988517     0.001496  4481.583733  2656.748925 
6083.950240     1.435756  4478.508837     0.001479  4501.305721  2652.311365 
6093.685620     1.438049  4440.824607     0.001499  4378.256142  2647.905565 
6103.436580     1.440346  4167.481198     0.001631  4147.054880  2643.531776 
6113.203150     1.442647  3880.119861     0.001787  3864.635268  2639.190237 
6122.985340     1.444952  3588.999548     0.001971  3583.825787  2634.881188 
6132.783180     1.447260  3339.022922     0.002159  3338.948041  2630.604854 
6142.596710     1.449572  3173.076565     0.002303  3143.914914  2626.361444 
6152.425930     1.451888  3032.791629     0.002436  2997.675541  2622.151178 
6162.270890     1.454207  2936.487958     0.002537  2891.783837  2617.974244 
6172.131600     1.456530  2876.190189     0.002606  2816.166488  2613.830837 
6182.008080     1.458857  2785.837702     0.002705  2762.055387  2609.721139 
6191.900380     1.461187  2732.257565     0.002772  2722.940119  2605.645311 
6201.808500     1.463522  2683.175879     0.002839  2694.352912  2601.603523 
6211.732470     1.465860  2685.275790     0.002840  2673.112006  2597.595923 
6221.672330     1.468201  2650.733145     0.002888  2656.931849  2593.622646 
6231.628090     1.470547  2635.544704     0.002912  2644.379473  2589.683828 
6241.599780     1.472896  2641.331041     0.002909  2634.536650  2585.779584 
6251.587430     1.475248  2638.433538     0.002916  2626.928605  2581.910023 
6261.591060     1.477605  2619.788900     0.002944  2621.436746  2578.075244 
6271.610700     1.479965  2595.657330     0.002982  2618.065687  2574.275330 
6281.646370     1.482330  2594.884705     0.002988  2616.773142  2570.510360 
6291.698100     1.484697  2620.486570     0.002963  2617.197144  2566.780397 
6301.765910     1.487069  2589.112590     0.003005  2618.500544  2563.085494 
6311.849840     1.489445  2609.057838     0.002986  2619.424611  2559.425687 
6321.949900     1.491824  2580.620384     0.003033  2618.607241  2555.801013 
6332.066120     1.494207  2561.931126     0.003063  2615.045698  2552.211486 
6342.198530     1.496594  2579.044711     0.003040  2608.481709  2548.657112 
6352.347160     1.498984  2552.895108     0.003085  2599.477971  2545.137883 
6362.512020     1.501379  2591.383338     0.003035  2589.166553  2541.653787 
6372.693150     1.503777  2559.681636     0.003086  2578.798423  2538.204789 
6382.890570     1.506179  2580.639269     0.003063  2569.342961  2534.790848 
6393.104310     1.508585  2578.520143     0.003068  2561.301534  2531.411910 
6403.334390     1.510995  2570.141389     0.003086  2554.737369  2528.067909 
6413.580840     1.513408  2529.079884     0.003147  2549.464426  2524.758766 
6423.843690     1.515826  2588.600307     0.003072  2545.186419  2521.484388 
6434.122960     1.518247  2533.278772     0.003156  2541.650492  2518.244673 
6444.418680     1.520672  2553.246708     0.003133  2538.637699  2515.039505 
6454.730880     1.523101  2544.765695     0.003148  2536.073877  2511.868755 
6465.059570     1.525534  2516.747914     0.003194  2533.971690  2508.732285 
6475.404800     1.527971  2595.603269     0.003091  2532.684849  2505.629938 
6485.766570     1.530411  2539.322254     0.003178  2532.098782  2502.561554 
6496.144930     1.532856  2525.871371     0.003203  2532.629148  2499.526949 
6506.539900     1.535304  2537.599732     0.003190  2534.887002  2496.525935 
6516.951500     1.537757  2534.382109     0.003204  2539.460623  2493.558311 
6527.379760     1.540213  2559.665842     0.003168  2547.220002  2490.623862 
6537.824700     1.542673  2560.439700     0.003177  2558.869189  2487.722362 
6548.286360     1.545137  2597.578682     0.003129  2574.779522  2484.853569 
6558.764760     1.547605  2602.479463     0.003125  2594.895790  2482.017233 
6569.259930     1.550077  2627.695613     0.003092  2618.770357  2479.213091 
6579.771890     1.552553  2668.559637     0.003044  2645.894322  2476.440869 
6590.300680     1.555033  2706.333905     0.002998  2676.372887  2473.700275 
6600.846310     1.557517  2726.198037     0.002977  2711.716396  2470.991017 
6611.408810     1.560005  2794.405148     0.002896  2754.917458  2468.312783 
6621.988220     1.562496  2816.434598     0.002877  2809.046750  2465.665247 
6632.584560     1.564992  2899.266192     0.002786  2874.766256  2463.048078 
6643.197850     1.567492  2965.405641     0.002712  2948.113164  2460.460932 
6653.828120     1.569995  3016.727359     0.002663  3019.854294  2457.903454 
6664.475410     1.572503  3060.421654     0.002623  3077.181277  2455.375273 
6675.139730     1.575015  3050.468072     0.002641  3109.002935  2452.876016 
6685.821120     1.577530  3053.219178     0.002642  3111.241975  2450.405291 
6696.519600     1.580050  3040.927817     0.002658  3093.502516  2447.962700 
6707.235200     1.582574  3028.613641     0.002677  3070.780108  2445.547835 
6717.967950     1.585101  3026.464806     0.002679  3057.147706  2443.160274 
6728.717870     1.587633  3046.719343     0.002661  3060.665644  2440.799590 
6739.484990     1.590169  3116.354830     0.002595  3081.239302  2438.465344 
6750.269340     1.592709  3144.927621     0.002573  3110.910496  2436.157085 
6761.070950     1.595252  3160.215864     0.002565  3136.562094  2433.874355 
6771.889840     1.597800  3158.400272     0.002569  3144.031077  2431.616688 
6782.726050     1.600352  3156.796957     0.002576  3122.953828  2429.383605 
6793.579600     1.602908  3089.748030     0.002649  3070.645111  2427.174623 
6804.450510     1.605468  2996.702977     0.002752  2992.716862  2424.989250 
6815.338820     1.608033  2916.748977     0.002847  2900.120894  2422.826982 
6826.244550     1.610601  2809.584986     0.002986  2804.860627  2420.687311 
6837.167730     1.613173  2735.983937     0.003087  2716.758100  2418.569719 
6848.108390     1.615750  2643.298814     0.003218  2641.995912  2416.473681 
6859.066560     1.618330  2608.119791     0.003279  2583.132301  2414.398666 
6870.042260     1.620915  2583.773083     0.003320  2539.947997  2412.344134 
6881.035530     1.623504  2515.472937     0.003434  2510.586920  2410.309540 
6892.046390     1.626097  2472.698149     0.003506  2492.751368  2408.294333 
6903.074860     1.628694  2511.299163     0.003451  2484.559265  2406.297958 
6914.120990     1.631295  2531.444364     0.003423  2484.965379  2404.319846 
6925.184790     1.633900  2506.904865     0.003467  2493.735439  2402.359433 
6936.266290     1.636510  2540.673273     0.003418  2511.074739  2400.416145 
6947.365530     1.639123  2558.110851     0.003400  2536.935778  2398.489400 
6958.482520     1.641741  2585.536316     0.003363  2570.356366  2396.578621 
6969.617310     1.644363  2614.503933     0.003325  2608.687695  2394.683215 
6980.769910     1.646989  2659.364374     0.003263  2647.578074  2392.802596 
6991.940360     1.649620  2680.166576     0.003237  2680.885445  2390.936167 
7003.128690     1.652254  2736.928716     0.003165  2702.808461  2389.083332 
7014.334910     1.654893  2686.685729     0.003240  2710.747128  2387.243492 
7025.559070     1.657536  2671.089799     0.003270  2707.989649  2385.416043 
7036.801190     1.660183  2694.420445     0.003245  2704.158499  2383.600381 
7048.061300     1.662835  2689.758950     0.003256  2713.367423  2381.795900 
7059.339430     1.665490  2742.897731     0.003188  2751.054297  2380.001993 
7070.635610     1.668150  2799.450206     0.003115  2829.835520  2378.218051 
7081.949860     1.670814  2887.410342     0.003008  2954.512673  2376.443467 
7093.282210     1.673483  3044.344237     0.002828  3116.711625  2374.677631 
7104.632700     1.676155  3230.663132     0.002634  3291.844560  2372.919932 
7116.001350     1.678832  3394.155367     0.002486  3441.153993  2371.169764 
7127.388200     1.681513  3475.852354     0.002419  3522.545758  2369.426516 
7138.793260     1.684199  3487.715521     0.002413  3509.319385  2367.689586 
7150.216580     1.686888  3438.760088     0.002458  3404.512660  2365.958365 
7161.658170     1.689582  3332.352184     0.002559  3237.555108  2364.232254 
7173.118070     1.692280  3151.953249     0.002744  3047.983444  2362.510651 
7184.596310     1.694983  2962.620795     0.002958  2869.778936  2360.792957 
7196.092920     1.697690  2809.425021     0.003165  2723.446506  2359.078577 
7207.607930     1.700401  2703.081246     0.003318  2615.329476  2357.366922 
7219.141360     1.703116  2596.254309     0.003486  2541.505943  2355.657404 
7230.693240     1.705836  2552.803187     0.003561  2493.146193  2353.949441 
7242.263610     1.708560  2477.281855     0.003695  2461.085625  2352.242453 
7253.852500     1.711289  2457.171237     0.003737  2438.391214  2350.535866 
7265.459930     1.714022  2438.181556     0.003779  2420.888721  2348.829113 
7277.085930     1.716759  2403.677783     0.003848  2406.522659  2347.121633 
7288.730540     1.719500  2394.782774     0.003871  2394.474761  2345.412866 
7300.393780     1.722246  2430.779811     0.003814  2384.477943  2343.702266 
7312.075680     1.724997  2375.172786     0.003929  2376.462210  2341.989289 
7323.776280     1.727751  2338.695319     0.004005  2370.372993  2340.273397 
7335.495600     1.730510  2380.513527     0.003936  2366.159235  2338.554063 
7347.233670     1.733274  2372.584355     0.003957  2363.784613  2336.830768 
7358.990530     1.736042  2353.818428     0.004002  2363.190691  2335.102997 
7370.766200     1.738814  2367.032164     0.003981  2364.245030  2333.370248 
7382.560710     1.741591  2355.927181     0.004012  2366.309555  2331.632026 
7394.374090     1.744372  2376.015138     0.003980  2368.620243  2329.887847 
7406.206380     1.747157  2383.097756     0.003972  2370.190551  2328.137231 
7418.057600     1.749947  2366.002419     0.004014  2370.044565  2326.379715 
7429.927790     1.752742  2379.719368     0.003992  2367.657745  2324.614841 
7441.816970     1.755541  2352.337672     0.004052  2363.057119  2322.842166 
7453.725180     1.758344  2346.272977     0.004076  2356.834605  2321.061253 
7465.652440     1.761152  2331.410199     0.004115  2349.917278  2319.271681 
7477.598780     1.763964  2340.053914     0.004107  2343.244735  2317.473037 
7489.564250     1.766781  2312.169517     0.004171  2337.552865  2315.664918 
7501.548860     1.769602  2303.234034     0.004193  2333.237205  2313.846940 
7513.552640     1.772428  2318.972580     0.004164  2330.564752  2312.018725 
7525.575640     1.775258  2314.762504     0.004185  2329.554927  2310.179908 
7537.617870     1.778093  2306.581085     0.004208  2330.238502  2308.330140 
7549.679380     1.780932  2316.670785     0.004197  2332.636449  2306.469082 
7561.760180     1.783776  2308.199661     0.004222  2336.681102  2304.596411 
7573.860320     1.786624  2315.083804     0.004212  2342.091053  2302.711815 
7585.979810     1.789477  2297.341965     0.004262  2348.246890  2300.814998 
7598.118700     1.792335  2294.803350     0.004271  2354.138526  2298.905675 
7610.277020     1.795197  2310.685154     0.004247  2358.454949  2296.983576 
7622.454790     1.798063  2314.315199     0.004248  2359.889176  2295.048448 
7634.652050     1.800934  2337.872148     0.004208  2357.637839  2293.100051 
7646.868820     1.803810  2272.631144     0.004358  2351.784216  2291.138158 
7659.105150     1.806690  2278.720246     0.004353  2343.240837  2289.162558 
7671.361050     1.809575  2276.174756     0.004363  2333.314690  2287.173058 
7683.636570     1.812464  2297.200446     0.004323  2323.251408  2285.169473 
7695.931730     1.815359  2277.202088     0.004378  2313.970225  2283.151641 
7708.246560     1.818257  2290.732494     0.004350  2305.980996  2281.119412 
7720.581100     1.821160  2265.152335     0.004414  2299.427532  2279.072649 
7732.935380     1.824068  2257.026904     0.004443  2294.193461  2277.011236 
7745.309420     1.826981  2266.930141     0.004424  2290.025045  2274.935070 
7757.703270     1.829898  2262.201089     0.004446  2286.634137  2272.844061 
7770.116950     1.832820  2271.450168     0.004432  2283.766690  2270.738140 
7782.550490     1.835746  2267.670509     0.004447  2281.227275  2268.617251 
7795.003930     1.838677  2251.002194     0.004496  2278.898663  2266.481354 
7807.477300     1.841613  2271.779476     0.004450  2276.697210  2264.330426 
7819.970620     1.844554  2226.773764     0.004566  2274.570054  2262.164460 
7832.483940     1.847499  2258.728163     0.004499  2272.485547  2259.983463 
7845.017280     1.850449  2251.041981     0.004518  2270.410757  2257.787461 
7857.570680     1.853403  2232.377738     0.004575  2268.347511  2255.576492 
7870.144160     1.856363  2233.060700     0.004585  2266.287222  2253.350616 
7882.737760     1.859327  2281.875689     0.004475  2264.302424  2251.109903 
7895.351520     1.862295  2245.628379     0.004565  2262.350882  2248.854440 
7907.985460     1.865269  2249.180933     0.004566  2260.426161  2246.584332 
7920.639620     1.868247  2243.980373     0.004583  2258.525860  2244.299698 
7933.314020     1.871230  2227.970524     0.004627  2256.650443  2242.000675 
7946.008710     1.874217  2251.602517     0.004575  2254.801834  2239.687411 
7958.723710     1.877210  2250.964492     0.004582  2252.984559  2237.360073 
7971.459050     1.880207  2245.677343     0.004598  2251.214410  2235.018844 
7984.214780     1.883209  2236.714753     0.004624  2249.561124  2232.663915 
7996.990920     1.886216  2264.261491     0.004565  2247.909705  2230.295500 
8009.787500     1.889227  2244.776763     0.004617  2246.294567  2227.913825 
8022.604550     1.892243  2233.025349     0.004652  2244.714314  2225.519132 
8035.442120     1.895265  2252.912952     0.004614  2243.162238  2223.111670 
8048.300230     1.898291  2251.364313     0.004621  2241.657051  2220.691712 
8061.178920     1.901321  2247.814340     0.004640  2240.212949  2218.259538 
8074.078210     1.904357  2273.195703     0.004581  2238.823777  2215.815446 
8086.998140     1.907397  2261.421193     0.004619  2237.523333  2213.359746 
8099.938750     1.910443  2265.973013     0.004617  2236.292008  2210.892757 
8112.900070     1.913493  2252.046789     0.004654  2235.229377  2208.414817 
8125.882120     1.916548  2265.144554     0.004628  2234.326210  2205.926275 
8138.884950     1.919607  2248.711139     0.004675  2233.584090  2203.427489 
8151.908590     1.922672  2261.276226     0.004650  2233.022501  2200.918830 
8164.953060     1.925742  2270.042797     0.004640  2232.667197  2198.400686 
8178.018410     1.928816  2260.546358     0.004669  2232.550020  2195.873449 
8191.104670     1.931896  2269.892978     0.004647  2232.709005  2193.337524 
8204.211860     1.934980  2270.127689     0.004644  2233.190560  2190.793330 
8217.340030     1.938069  2273.785898     0.004641  2234.049914  2188.241292 
8230.489210     1.941163  2311.929538     0.004555  2235.372657  2185.681847 
8243.659430     1.944262  2312.302448     0.004561  2237.231039  2183.115440 
8256.850720     1.947366  2305.256353     0.004582  2239.834585  2180.542528 
8270.063130     1.950475  2308.897096     0.004581  2243.131775  2177.963571 
8283.296670     1.953589  2339.745708     0.004517  2247.281022  2175.379046 
8296.551390     1.956708  2316.995534     0.004582  2252.690649  2172.789428 
8309.827320     1.959832  2303.744709     0.004616  2259.517664  2170.195206 
8323.124490     1.962960  2293.489718     0.004646  2268.167240  2167.596873 
8336.442940     1.966094  2299.564989     0.004636  2279.158853  2164.994929 
8349.782710     1.969233  2293.637085     0.004653  2293.275651  2162.389880 
8363.143820     1.972377  2315.592952     0.004599  2311.492515  2159.782238 
8376.526310     1.975525  2359.926627     0.004506  2335.165592  2157.172520 
8389.930210     1.978679  2383.862648     0.004460  2366.093186  2154.561248 
8403.355560     1.981838  2433.759171     0.004351  2406.569241  2151.948946 
8416.802400     1.985002  2525.821297     0.004171  2459.355814  2149.336142 
8430.270750     1.988171  2613.497646     0.004012  2527.471875  2146.723370 
8443.760650     1.991345  2727.065111     0.003816  2613.591641  2144.111164 
8457.272140     1.994524  2851.570939     0.003628  2718.691662  2141.500060 
8470.805250     1.997708  2984.128800     0.003432  2839.546996  2138.890596 
8484.360020     2.000897  3069.208348     0.003323  2965.311932  2136.283311 
8497.936480     2.004091  3125.309385     0.003252  3075.441074  2133.678744 
8511.534660     2.007290  3142.491703     0.003230  3143.497332  2131.077438 
8525.154600     2.010494  3111.278953     0.003276  3148.990957  2128.479928 
8538.796330     2.013704  3055.873541     0.003347  3089.585386  2125.886756 
8552.459900     2.016918  2910.859667     0.003554  2982.728815  2123.298453 
8566.145320     2.020138  2819.168580     0.003697  2854.353893  2120.715560 
8579.852650     2.023363  2637.139732     0.004009  2726.526455  2118.138602 
8593.581910     2.026593  2540.337892     0.004191  2612.267225  2115.568112 
8607.333140     2.029828  2415.317112     0.004444  2516.593240  2113.004613 
8621.106380     2.033068  2338.548071     0.004620  2439.674081  2110.448625 
8634.901650     2.036314  2293.793018     0.004724  2379.489387  2107.900666 
8648.719000     2.039564  2277.347749     0.004769  2333.432230  2105.361244 
8662.558460     2.042820  2234.201273     0.004880  2299.092400  2102.830865 
8676.420070     2.046081  2226.989405     0.004906  2274.570711  2100.310026 
8690.303850     2.049347  2246.753917     0.004857  2258.503410  2097.799222 
8704.209850     2.052618  2218.891096     0.004938  2249.915588  2095.298934 
8718.138110     2.055895  2242.474938     0.004877  2247.953779  2092.809637 
8732.088650     2.059176  2251.420391     0.004861  2251.591186  2090.331804 
8746.061520     2.062463  2274.897552     0.004810  2259.201315  2087.865889 
8760.056740     2.065756  2272.349045     0.004824  2268.052574  2085.412347 
8774.074360     2.069053  2308.811515     0.004741  2275.138057  2082.971614 
8788.114410     2.072356  2297.546443     0.004773  2277.454514  2080.544122 
8802.176930     2.075664  2278.577682     0.004815  2273.021728  2078.130290 
8816.261940     2.078977  2277.512303     0.004827  2261.352515  2075.730527 
8830.369500     2.082295  2213.721270     0.004992  2243.328833  2073.345226 
8844.499630     2.085619  2200.814322     0.005029  2220.868876  2070.974776 
8858.652380     2.088948  2179.398243     0.005084  2196.466562  2068.619544 
8872.827760     2.092283  2157.063913     0.005153  2172.606281  2066.279896 
8887.025840     2.095622  2145.516748     0.005189  2151.184895  2063.956171 
8901.246630     2.098967  2121.691876     0.005259  2133.201191  2061.648707 
8915.490180     2.102318  2086.078307     0.005366  2118.822914  2059.357819 
8929.756520     2.105673  2103.274983     0.005319  2107.664140  2057.083812 
8944.045680     2.109034  2102.903344     0.005328  2099.098290  2054.826978 
8958.357720     2.112401  2079.684602     0.005409  2092.483760  2052.587587 
8972.692650     2.115772  2077.893340     0.005420  2087.320899  2050.365901 
8987.050530     2.119149  2070.349399     0.005447  2083.122506  2048.162163 
9001.431380     2.122532  2061.822143     0.005475  2079.589267  2045.976600 
9015.835240     2.125920  2047.523402     0.005527  2076.522929  2043.809426 
9030.262150     2.129313  2056.991885     0.005505  2073.788029  2041.660833 
9044.712140     2.132711  2065.896812     0.005474  2071.324460  2039.531003 
9059.185260     2.136116  2068.950080     0.005465  2069.095665  2037.420095 
9073.681540     2.139525  2076.986773     0.005437  2067.083015  2035.328255 
9088.201010     2.142940  2046.401761     0.005529  2065.283596  2033.255612 
9102.743720     2.146360  2026.039471     0.005596  2063.707795  2031.202274 
9117.309690     2.149786  2055.525234     0.005499  2062.364754  2029.168336 
9131.898980     2.153217  2063.285255     0.005477  2061.274890  2027.153871 
9146.511610     2.156654  2066.733487     0.005466  2060.466300  2025.158940 
9161.147630     2.160096  2040.010853     0.005554  2059.993020  2023.183579 
9175.807060     2.163544  2087.634782     0.005409  2059.960563  2021.227815 
9190.489950     2.166997  2060.561293     0.005497  2060.495021  2019.291650 
9205.196340     2.170455  2082.673974     0.005424  2061.847916  2017.375070 
9219.926260     2.173919  2097.179719     0.005386  2064.460753  2015.478046 
9234.679750     2.177389  2078.136048     0.005449  2069.085097  2013.600528 
9249.456850     2.180864  2094.921274     0.005404  2076.941601  2011.742450 
9264.257600     2.184345  2064.760121     0.005499  2089.895822  2009.903727 
9279.082020     2.187831  2106.836882     0.005378  2110.599371  2008.084262 
9293.930170     2.191323  2128.469013     0.005321  2142.509479  2006.283931 
9308.802080     2.194820  2169.786015     0.005207  2189.675474  2004.502601 
9323.697790     2.198323  2243.277021     0.005013  2256.187686  2002.740118 
9338.617330     2.201832  2354.693603     0.004736  2345.237748  2000.996314 
9353.560750     2.205346  2442.275838     0.004534  2457.844361  1999.271001 
9368.528080     2.208865  2610.190579     0.004189  2591.435976  1997.563978 
9383.519360     2.212391  2782.168445     0.003880  2738.600844  1995.875026 
9398.534630     2.215921  2935.867460     0.003637  2886.281879  1994.203911 
9413.573920     2.219458  3066.350038     0.003447  3013.587556  1992.550383 
9428.637280     2.223000  3117.140604     0.003381  3099.376876  1990.914178 
9443.724750     2.226548  3131.947618     0.003365  3126.936935  1989.295015 
9458.836360     2.230101  3072.394223     0.003442  3090.678602  1987.692602 
9473.972140     2.233660  2973.929098     0.003586  2998.895335  1986.106632 
9489.132150     2.237225  2851.306044     0.003774  2869.321522  1984.536782 
9504.316420     2.240795  2701.700409     0.004028  2722.562273  1982.982718 
9519.524980     2.244371  2564.359700     0.004284  2576.897886  1981.444096 
9534.757880     2.247953  2413.737883     0.004607  2445.642506  1979.920555 
9550.015160     2.251541  2378.208241     0.004688  2336.511394  1978.411726 
9565.296850     2.255134  2261.457783     0.004971  2252.183382  1976.917228 
9580.603000     2.258733  2215.049167     0.005098  2191.493474  1975.436668 
9595.933630     2.262337  2178.576223     0.005196  2150.912317  1973.969648 
9611.288800     2.265948  2125.318797     0.005353  2125.914637  1972.515756 
9626.668540     2.269564  2103.833584     0.005410  2112.021941  1971.074572 
9642.072890     2.273186  2109.390127     0.005392  2105.402744  1969.645670 
9657.501890     2.276813  2077.496082     0.005496  2103.089506  1968.228616 
9672.955570     2.280447  2113.182039     0.005386  2102.942094  1966.822970 
9688.433990     2.284086  2098.915471     0.005424  2103.492811  1965.428284 
9703.937180     2.287731  2104.573160     0.005402  2103.775712  1964.044107 
9719.465170     2.291381  2101.797426     0.005411  2103.191046  1962.669982 
9735.018010     2.295038  2072.718580     0.005502  2101.417054  1961.305451 
9750.595740     2.298700  2106.515641     0.005397  2098.355794  1959.950048 
9766.198390     2.302369  2081.636983     0.005472  2094.093845  1958.603311 
9781.826010     2.306043  2095.850356     0.005432  2088.866125  1957.264772 
9797.478640     2.309723  2075.491542     0.005490  2083.021733  1955.933964 
9813.156310     2.313408  2079.320578     0.005473  2076.997010  1954.610421 
9828.859080     2.317100  2077.619824     0.005480  2071.306954  1953.293674 
9844.586970     2.320797  2091.664933     0.005441  2066.569801  1951.983263 
9860.340020     2.324501  2084.141274     0.005464  2063.592071  1950.678725 
9876.118290     2.328210  2075.584375     0.005486  2063.550181  1949.379601 
9891.921800     2.331925  2091.738345     0.005433  2068.315569  1948.085438 
9907.750600     2.335646  2102.128875     0.005396  2080.955655  1946.795788 
9923.604730     2.339373  2130.560671     0.005311  2106.377734  1945.510208 
9939.484230     2.343106  2133.666681     0.005307  2151.942490  1944.228262 
9955.389140     2.346845  2178.045387     0.005181  2227.663261  1942.949524 
9971.319500     2.350590  2289.555642     0.004891  2345.406582  1941.673572 
9987.275350     2.354341  2431.914053     0.004553  2516.497339  1940.399998 
10003.256730     2.358098  2621.487699     0.004164  2747.515978  1939.128402 
10019.263690     2.361860  2942.196844     0.003618  3034.846057  1937.858394 
10035.296260     2.365629  3340.557617     0.003095  3359.414882  1936.589600 
10051.354480     2.369404  3741.735426     0.002683  3683.726393  1935.321654 
10067.438400     2.373184  4076.775794     0.002410  3954.084095  1934.054206 
10083.548060     2.376971  4232.505457     0.002297  4112.082684  1932.786920 
10099.683500     2.380764  4187.965303     0.002324  4116.718575  1931.519475 
10115.844750     2.384563  3971.342361     0.002481  3965.897172  1930.251567 
10132.031870     2.388367  3672.578888     0.002739  3697.719788  1928.982908 
10148.244890     2.392178  3286.527911     0.003147  3370.163309  1927.713226 
10164.483850     2.395995  2970.880238     0.003560  3038.312443  1926.442270 
10180.748800     2.399818  2706.124184     0.003977  2741.705157  1925.169807 
10197.039770     2.403647  2500.053638     0.004376  2501.169578  1923.895622 
10213.356810     2.407483  2332.920903     0.004751  2321.301596  1922.619522 
10229.699970     2.411324  2228.601252     0.005013  2195.701339  1921.341335 
10246.069270     2.415171  2142.693165     0.005245  2112.701305  1920.060910 
10262.464770     2.419025  2096.840896     0.005377  2059.913450  1918.778119 
10278.886500     2.422884  2060.187958     0.005482  2026.879445  1917.492857 
10295.334520     2.426750  2041.792162     0.005530  2005.964575  1916.205040 
10311.808850     2.430622  2002.613675     0.005649  1992.210592  1914.914612 
10328.309540     2.434500  2005.795391     0.005634  1982.670381  1913.621539 
10344.836640     2.438385  1987.257493     0.005690  1975.764038  1912.325810 
10361.390180     2.442275  2008.634401     0.005619  1970.770216  1911.027444 
10377.970210     2.446172  1979.985946     0.005709  1967.493710  1909.726483 
10394.576780     2.450075  1964.943063     0.005763  1966.031058  1908.422994 
10411.209910     2.453984  1994.289872     0.005664  1966.553507  1907.117074 
10427.869670     2.457899  2006.132425     0.005619  1969.063774  1905.808842 
10444.556080     2.461820  1991.163460     0.005666  1973.157308  1904.498449 
10461.269190     2.465748  2008.200602     0.005602  1977.904230  1903.186070 
10478.009040     2.469682  2020.609872     0.005557  1981.965269  1901.871908 
10494.775690     2.473622  2009.416104     0.005596  1983.967797  1900.556193 
10511.569160     2.477569  2009.527140     0.005593  1983.001063  1899.239185 
10528.389500     2.481522  1992.693547     0.005643  1978.973667  1897.921168 
10545.236760     2.485481  2003.171192     0.005611  1972.559570  1896.602457 
10562.110980     2.489446  1994.623224     0.005633  1965.156002  1895.283391 
10579.012200     2.493418  1950.572071     0.005780  1958.284212  1893.964341 
10595.940470     2.497396  1927.779821     0.005858  1953.213081  1892.645700 
10612.895820     2.501380  1955.406340     0.005754  1950.224247  1891.327892 
10629.878310     2.505371  1918.650133     0.005876  1949.384262  1890.011366 
10646.887970     2.509368  1931.015469     0.005824  1950.651847  1888.696599 
10663.924840     2.513371  1931.594349     0.005810  1954.166335  1887.384093 
10680.988980     2.517381  1940.986515     0.005775  1960.485660  1886.074374 
10698.080430     2.521397  1936.116086     0.005782  1970.781981  1884.767997 
10715.199230     2.525419  1951.835049     0.005727  1986.975402  1883.465538 
10732.345410     2.529448  1970.368361     0.005660  2011.775301  1882.167602 
10749.519040     2.533483  2014.703943     0.005517  2048.531883  1880.874811 
10766.720140     2.537525  2052.220117     0.005398  2100.833117  1879.587816 
10783.948780     2.541573  2100.471972     0.005250  2171.731429  1878.307286 
10801.204980     2.545628  2211.603005     0.004944  2262.692893  1877.033914 
10818.488790     2.549689  2350.614926     0.004599  2372.390968  1875.768412 
10835.800260     2.553756  2523.831704     0.004216  2495.629499  1874.511511 
10853.139430     2.557830  2677.857029     0.003920  2622.681248  1873.263963 
10870.506340     2.561911  2788.530862     0.003727  2739.497952  1872.026537 
10887.901050     2.565998  2888.014783     0.003569  2829.633437  1870.800015 
10905.323590     2.570091  2916.428349     0.003520  2878.789516  1869.585200 
10922.774010     2.574191  2859.466017     0.003602  2881.105419  1868.382906 
10940.252360     2.578297  2830.013646     0.003645  2843.373264  1867.193961 
10957.758670     2.582410  2747.565011     0.003778  2783.748908  1866.019205 
10975.293000     2.586530  2672.707055     0.003900  2726.152450  1864.859488 
10992.855380     2.590656  2653.500078     0.003926  2694.310642  1863.715670 
11010.445870     2.594789  2691.408922     0.003854  2707.490421  1862.588619 
11028.064500     2.598928  2778.419314     0.003695  2777.576367  1861.479208 
11045.711330     2.603074  2980.042452     0.003391  2906.849487  1860.388316 
11063.386390     2.607226  3137.797794     0.003180  3086.431217  1859.316827 
11081.089740     2.611385  3408.324434     0.002865  3295.693984  1858.265622 
11098.821420     2.615550  3570.783453     0.002700  3503.120352  1857.235588 
11116.581470     2.619723  3686.754635     0.002587  3669.929858  1856.227606 
11134.369940     2.623902  3741.265674     0.002535  3758.461378  1855.242558 
11152.186870     2.628087  3675.125372     0.002591  3745.045604  1854.281317 
11170.032320     2.632279  3555.033948     0.002691  3630.498982  1853.344752 
11187.906320     2.636478  3385.550781     0.002848  3439.316727  1852.433724 
11205.808920     2.640683  3189.254726     0.003053  3208.281127  1851.549082 
11223.740170     2.644896  2974.273231     0.003321  2973.992632  1850.691665 
11241.700110     2.649115  2795.950431     0.003567  2765.489349  1849.862298 
11259.688790     2.653340  2659.675239     0.003775  2601.556973  1849.061789 
11277.706260     2.657572  2548.992335     0.003967  2490.617109  1848.290930 
11295.752560     2.661811  2535.622642     0.003983  2431.973547  1847.550493 
11313.827730     2.666057  2482.219191     0.004065  2417.793684  1846.841230 
11331.931830     2.670310  2464.723622     0.004083  2435.314393  1846.163867 
11350.064900     2.674569  2484.315743     0.004020  2468.976722  1845.519109 
11368.226980     2.678835  2489.284612     0.004000  2502.750472  1844.907632 
11386.418130     2.683108  2480.485526     0.004003  2523.356065  1844.330084 
11404.638380     2.687387  2501.662916     0.003947  2524.247984  1843.787080 
11422.887800     2.691674  2473.807913     0.003986  2508.280294  1843.279207 
11441.166410     2.695967  2407.604961     0.004099  2487.006415  1842.807014 
11459.474270     2.700267  2449.413543     0.004000  2477.973122  1842.371017 
11477.811430     2.704574  2397.262695     0.004092  2502.308569  1841.971691 
11496.177930     2.708888  2499.673505     0.003876  2583.445714  1841.609473 
11514.573820     2.713208  2634.539126     0.003623  2745.587710  1841.284759 
11532.999150     2.717536  2937.864974     0.003160  3010.536940  1840.997902 
11551.453960     2.721870  3388.404392     0.002628  3391.055998  1840.749210 
11569.938300     2.726211  3949.611326     0.002161  3882.309877  1840.538945 
11588.452220     2.730560  4599.597213     0.001769  4452.802538  1840.367321 
11606.995770     2.734915  5124.549867     0.001532  5038.567684  1840.234502 
11625.568980     2.739277  5544.177696     0.001373  5545.342209  1840.140603 
11644.171920     2.743646  5765.521981     0.001298  5865.484120  1840.085685 
11662.804630     2.748021  5846.518066     0.001269  5914.815073  1840.069757 
11681.467150     2.752404  5593.823007     0.001344  5674.991625  1840.092774 
11700.159540     2.756794  5144.145602     0.001496  5204.618302  1840.154633 
11718.881830     2.761191  4610.722425     0.001721  4606.711288  1840.255177 
11737.634090     2.765594  3991.239575     0.002067  3985.182725  1840.394188 
11756.416350     2.770005  3493.109851     0.002438  3418.558146  1840.571391 
11775.228670     2.774423  3024.123272     0.002905  2951.830438  1840.786453 
11794.071090     2.778848  2696.566202     0.003327  2599.057465  1841.038978 
11812.943660     2.783280  2442.599772     0.003731  2351.705192  1841.328512 
11831.846430     2.787718  2241.795551     0.004116  2189.026569  1841.654536 
11850.779450     2.792164  2132.074427     0.004350  2087.197193  1842.016472 
11869.742760     2.796617  2058.474160     0.004518  2025.250523  1842.413681 
11888.736420     2.801077  1990.590149     0.004682  1987.522742  1842.845459 
11907.760480     2.805544  1972.376584     0.004722  1963.742129  1843.311042 
11926.814970     2.810019  1929.075338     0.004831  1947.885542  1843.809603 
11945.899960     2.814500  1952.319621     0.004752  1936.973460  1844.340254 
11965.015480     2.818988  1928.488845     0.004798  1929.623225  1844.902044 
11984.161590     2.823484  1943.634657     0.004740  1925.470576  1845.493962 
12003.338340     2.827987  1907.643661     0.004819  1924.866458  1846.114937 
12022.545780     2.832497  1938.849466     0.004710  1928.446795  1846.763839 
12041.783950     2.837014  1923.159917     0.004733  1936.693946  1847.439476 
12061.052900     2.841538  1960.523951     0.004606  1949.461028  1848.140602 
12080.352690     2.846069  1937.495687     0.004655  1965.633424  1848.865914 
12099.683360     2.850608  1945.571670     0.004611  1983.171556  1849.614052 
12119.044970     2.855154  1954.474477     0.004573  1999.647825  1850.383604 
12138.437550     2.859707  1977.134534     0.004503  2013.083979  1851.173104 
12157.861170     2.864267  1988.508402     0.004461  2022.626643  1851.981039 
12177.315870     2.868835  2007.442966     0.004394  2028.593002  1852.805845 
12196.801700     2.873410  1986.657834     0.004432  2031.947265  1853.645912 
12216.318710     2.877992  1989.537757     0.004406  2033.329460  1854.499589 
12235.866950     2.882581  2007.679659     0.004332  2032.362590  1855.365179 
12255.446480     2.887178  2010.568357     0.004304  2027.736141  1856.240949 
12275.057330     2.891782  2005.391579     0.004300  2018.399645  1857.125128 
12294.699560     2.896393  1999.577894     0.004292  2004.421628  1858.015912 
12314.373230     2.901012  1991.835095     0.004291  1987.076064  1858.911468 
12334.078370     2.905638  1994.444164     0.004270  1968.243980  1859.809933 
12353.815050     2.910271  1964.828081     0.004333  1949.766248  1860.709420 
12373.583310     2.914912  1971.622559     0.004297  1933.070001  1861.608023 
12393.383200     2.919560  1957.466677     0.004321  1919.034174  1862.503817 
12413.214780     2.924215  1967.174456     0.004283  1907.975277  1863.394863 
12433.078090     2.928878  1934.102240     0.004350  1899.785120  1864.279213 
12452.973180     2.933548  1893.687469     0.004447  1894.054801  1865.154912 
12472.900110     2.938226  1901.948370     0.004404  1890.252505  1866.020004 
12492.858930     2.942911  1905.515359     0.004377  1887.850297  1866.872533 
12512.849680     2.947603  1907.876566     0.004348  1886.400445  1867.710549 
12532.872420     2.952303  1895.633863     0.004367  1885.564501  1868.532114 
12552.927200     2.957011  1909.841345     0.004309  1885.108961  1869.335303 
12573.014080     2.961726  1882.042229     0.004365  1884.884352  1870.118211 
12593.133090     2.966448  1867.031417     0.004382  1884.800140  1870.878955 
12613.284300     2.971178  1889.662521     0.004299  1884.801493  1871.615681 
12633.467760     2.975915  1877.277001     0.004304  1884.856836  1872.326566 
12653.683510     2.980660  1889.934679     0.004246  1884.946659  1873.009826 
12673.931610     2.985413  1873.492710     0.004268  1885.058115  1873.663716 
12694.212120     2.990173  1888.717634     0.004208  1885.181884  1874.286539 
12714.525070     2.994940  1880.819528     0.004208  1885.310796  1874.876648 
12734.870530     2.999716  1877.408967     0.004205  1885.438613  1875.432451 
12755.248540     3.004498  1897.196069     0.004142  1885.560153  1875.952417 
12775.659170     3.009289  1881.533094     0.004169  1885.670819  1876.435077 
12796.102450     3.014087  1871.888262     0.004183  1885.766537  1876.879033 
12816.578450     3.018892  1902.990977     0.004089  1885.844358  1877.282959 
12837.087210     3.023705  1895.642053     0.004090  1885.900363  1877.645607 
12857.628790     3.028526  1892.953408     0.004075  1885.931686  1877.965810 
12878.203240     3.033355  1886.641895     0.004069  1885.935642  1878.242487 
12898.810610     3.038191  1876.525391     0.004080  1885.910104  1878.474647 
12919.450960     3.043035  1873.042726     0.004063  1885.852807  1878.661391 
12940.124330     3.047886  1851.476432     0.004099  1885.761827  1878.801919 
12960.830790     3.052746  1869.950919     0.004029  1885.635513  1878.895529 
12981.570380     3.057613  1874.863154     0.004008  1885.472521  1878.941626 
13002.343160     3.062487  1890.886384     0.003960  1885.271797  1878.939719 
13023.149170     3.067370  1864.639050     0.004023  1885.032193  1878.889428 
13043.988480     3.072260  1862.939670     0.004021  1884.752589  1878.790485 
13064.861140     3.077158  1878.777535     0.003978  1884.432230  1878.642737 
13085.767200     3.082064  1857.744328     0.004022  1884.070311  1878.446145 
13106.706710     3.086977  1867.370780     0.003994  1883.665049  1878.200793 
13127.679730     3.091899  1878.856735     0.003956  1883.216107  1877.906881 
13148.686300     3.096828  1859.007584     0.003989  1882.726708  1877.564730 
13169.726500     3.101765  1892.562425     0.003888  1882.197782  1877.174786 
13190.800360     3.106710  1897.397066     0.003859  1881.627564  1876.737613 
13211.907940     3.111663  1880.198763     0.003885  1881.015858  1876.253900 
13233.049300     3.116623  1913.068202     0.003789  1880.360200  1875.724456 
13254.224480     3.121592  1872.736761     0.003867  1879.636521  1875.150214 
13275.433560     3.126568  1885.204058     0.003816  1878.817248  1874.532223 
13296.676570     3.131552  1911.889999     0.003735  1877.893080  1873.871653 
13317.953570     3.136544  1899.628613     0.003742  1877.042793  1873.169791 
13339.264620     3.141544  1881.868305     0.003764  1876.202213  1872.428037 
13360.609770     3.146552  1903.755487     0.003693  1875.329262  1871.647902 
13381.989070     3.151568  1884.982129     0.003719  1874.423377  1870.831007 
13403.402590     3.156592  1878.347158     0.003714  1873.485581  1869.979073 
13424.850370     3.161624  1886.050307     0.003689  1872.517545  1869.093926 
13446.332480     3.166664  1879.193750     0.003686  1871.520850  1868.177483 
13467.848960     3.171712  1838.168896     0.003768  1870.495801  1867.231755 
13489.399860     3.176768  1893.552190     0.003618  1869.432380  1866.258836 
13510.985260     3.181832  1858.291702     0.003670  1868.245535  1865.260896 
13532.605190     3.186904  1868.278522     0.003622  1866.936317  1864.240180 
13554.259720     3.191984  1872.286631     0.003596  1865.556574  1863.198997 
13575.948900     3.197072  1859.754264     0.003609  1864.422057  1862.139713 
13597.672790     3.202168  1862.468191     0.003590  1863.291736  1861.064744 
13619.431440     3.207273  1847.758396     0.003612  1862.152809  1859.976548 
13641.224900     3.212385  1857.462079     0.003573  1861.005228  1858.877614 
13663.053240     3.217505  1833.926086     0.003614  1859.850969  1857.770455 
13684.916510     3.222634  1859.150492     0.003543  1858.692485  1856.657598 
13706.814760     3.227771  1842.158381     0.003562  1857.532215  1855.541575 
13728.748060     3.232916  1852.123493     0.003522  1856.372296  1854.424911 
13750.716450     3.238069  1839.977400     0.003530  1855.212417  1853.310116 
13772.720000     3.243230  1831.165533     0.003538  1854.033626  1852.199672 
13794.758750     3.248400  1849.759980     0.003478  1852.836419  1851.096025 
13816.832770     3.253577  1850.488768     0.003456  1851.619176  1850.001569 
13838.942120     3.258763  1861.282416     0.003417  1850.490316  1848.918640 
13861.086840     3.263957  1858.734251     0.003407  1849.313379  1847.849503 
13883.267000     3.269160  1855.473044     0.003397  1847.900985  1846.796340 
13905.482640     3.274370  1872.890878     0.003350  1846.276974  1845.761240 
13927.733840     3.279589  1840.807137     0.003399  1844.918853  1844.746186 
13950.020650     3.284817  1841.474999     0.003373  1843.887415  1843.753043 
13972.343110     3.290052  1839.442918     0.003349  1842.906070  1842.783553 
13994.701300     3.295296  1829.036111     0.003349  1841.958310  1841.839318 
14017.095260     3.300548  1843.497260     0.003294  1841.037736  1840.921791 
14039.525060     3.305809  1859.031059     0.003246  1840.145326  1840.032270 
14061.990750     3.311077  1839.996696     0.003268  1839.282150  1839.171882 
14084.492390     3.316355  1857.319695     0.003217  1838.449156  1838.341580 
14107.030040     3.321640  1825.598813     0.003273  1837.647107  1837.542131 
14129.603740     3.326934  1837.434890     0.003235  1836.876575  1836.774113 
14152.213580     3.332236  1828.567499     0.003234  1836.137936  1836.037899 
14174.859590     3.337547  1845.629401     0.003183  1835.431360  1835.333663 
14197.541840     3.342866  1818.221515     0.003217  1834.756798  1834.661364 
14220.260380     3.348194  1834.996118     0.003164  1834.113996  1834.020752 
14243.015280     3.353530  1821.235263     0.003179  1833.502479  1833.411356 
14265.806590     3.358875  1853.628017     0.003093  1832.921559  1832.832490 
14288.634370     3.364228  1804.783494     0.003176  1832.370328  1832.283247 
14311.498670     3.369589  1859.631460     0.003053  1831.847666  1831.762506 
14334.399570     3.374959  1823.787475     0.003112  1831.352226  1831.268928 
14357.337110     3.380338  1850.122978     0.003041  1830.882458  1830.800966 
14380.311350     3.385725  1841.429893     0.003049  1830.436609  1830.356868 
14403.322360     3.391121  1824.664176     0.003067  1830.012726  1829.934684 
14426.370190     3.396525  1816.188544     0.003062  1829.608674  1829.532280 
14449.454900     3.401938  1844.862487     0.002987  1829.222142  1829.147342 
14472.576550     3.407359  1807.986379     0.003029  1828.850647  1828.777397 
14495.735190     3.412789  1847.072098     0.002931  1828.491566  1828.419821 
14518.930900     3.418228  1818.152902     0.002967  1828.142143  1828.071861 
14542.163720     3.423675  1830.543197     0.002930  1827.799514  1827.730654 
14565.433720     3.429131  1824.387580     0.002928  1827.460728  1827.393245 
14588.740960     3.434595  1817.373654     0.002927  1827.122757  1827.056612 
14612.085490     3.440069  1823.174165     0.002900  1826.782537  1826.717695 
14635.467370     3.445551  1829.824412     0.002868  1826.436991  1826.373417 
14658.886670     3.451041  1827.240188     0.002860  1826.083056  1826.020716 
14682.343450     3.456541  1799.149798     0.002900  1825.717719  1825.656576 
14705.837760     3.462049  1857.099225     0.002781  1825.338041  1825.278063 
14729.369670     3.467565  1841.075914     0.002794  1824.941195  1824.882351 
14752.939230     3.473091  1834.870310     0.002785  1824.524507  1824.466768 
14776.546510     3.478625  1826.116149     0.002784  1824.085485  1824.028824 
14800.191560     3.484168  1837.631461     0.002747  1823.621869  1823.566253 
14823.874450     3.489720  1792.093003     0.002808  1823.131650  1823.077054 
14847.595230     3.495281  1811.514431     0.002751  1822.613125  1822.559523 
14871.353980     3.500850  1856.535243     0.002659  1822.064928  1822.012297 
14895.150740     3.506429  1811.148520     0.002717  1821.486051  1821.434392 
14918.985580     3.512016  1819.784231     0.002684  1820.875524  1820.825238 
14942.858560     3.517612  1823.831689     0.002653  1820.229192  1820.184714 
14966.769740     3.523217  1808.653177     0.002663  1819.542980  1819.513186 
14990.719180     3.528831  1829.995133     0.002618  1818.815984  1818.811532 
15014.706950     3.534454  1824.306494     0.002611  1818.081419  1818.081172 
15038.733100     3.540085  1793.137975     0.002654  1817.324116  1817.324087 
15062.797690     3.545726  1840.805955     0.002561  1816.542842  1816.542842 
15086.900800     3.551375  1800.781329     0.002606  1815.740586  1815.740586 
15111.042470     3.557034  1786.082188     0.002615  1814.921063  1814.921063 
15135.222780     3.562701  1844.447820     0.002503  1814.088599  1814.088599 
15159.441770     3.568378  1796.850689     0.002558  1813.248086  1813.248086 
15183.699520     3.574063  1836.221766     0.002474  1812.404951  1812.404951 
15207.996090     3.579758  1803.255988     0.002505  1811.565115  1811.565115 
15232.331540     3.585461  1819.080688     0.002463  1810.734928  1810.734928 
15256.705930     3.591174  1775.452188     0.002516  1809.921096  1809.921096 
15281.119320     3.596896  1812.585400     0.002441  1809.130578  1809.130578 
15305.571780     3.602626  1798.589480     0.002450  1808.370472  1808.370472 
15330.063360     3.608366  1794.772003     0.002440  1807.647865  1807.647865 
15354.594140     3.614115  1811.166673     0.002401  1806.969660  1806.969660 
15379.164170     3.619873  1828.831537     0.002357  1806.342373  1806.342373 
15403.773510     3.625640  1784.462288     0.002408  1805.771893  1805.771893 
15428.422240     3.631417  1797.942041     0.002372  1805.263206  1805.263206 
15453.110400     3.637202  1836.650237     0.002304  1804.820078  1804.820078 
15477.838080     3.642997  1792.618600     0.002355  1804.444686  1804.444686 
15502.605320     3.648801  1823.063603     0.002298  1804.137211  1804.137211 
15527.412190     3.654614  1785.078004     0.002333  1803.895358  1803.895358 
15552.258760     3.660436  1790.491731     0.002304  1803.713837  1803.713837 
15577.145090     3.666268  1826.039092     0.002228  1803.583756  1803.583756 
15602.071240     3.672108  1842.911139     0.002186  1803.491964  1803.491964 
15627.037270     3.677958  1820.011119     0.002203  1803.420295  1803.420295 
15652.043260     3.683818  1785.064155     0.002242  1803.344745  1803.344745 
15677.089260     3.689686  1800.139844     0.002208  1803.234546  1803.234546 
15702.175340     3.695564  1802.901513     0.002195  1803.051140  1803.051140 
15727.301560     3.701451  1819.820754     0.002166  1802.747055  1802.747055 
15752.467980     3.707348  1788.917512     0.002191  1802.264650  1802.264650 
15777.674680     3.713254  1794.388063     0.002166  1801.534745  1801.534745 
15802.921710     3.719169  1791.415690     0.002155  1800.475108  1800.475108 
15828.209150     3.725094  1802.728878     0.002116  1798.988794  1798.988794 
15853.537040     3.731028  1767.613845     0.002147  1796.962333  1796.962333 
15878.905470     3.736971  1803.943931     0.002084  1794.263737  1794.263737 
15904.314490     3.742924  1782.096929     0.002097  1790.740331  1790.740331 
15929.764160     3.748886  1780.923304     0.002082  1786.216383  1786.216383 
15955.254570     3.754858  1807.728129     0.002032  1780.490517  1780.490517 
15980.785760     3.760839  1786.558897     0.002047  1773.332917  1773.332917 
16006.357800     3.766830  1750.323393     0.002076  1764.482262  1764.482262 
#######	End powder diffraction data	#######
