# Supplementary material for: The impact of metastability on the high-pressure behavior of cerium
Source: Nat Commun. 2026 Jul 13;17:6133. doi: 10.1038/s41467-026-74329-w (PMC13365817; doi:10.1038/s41467-026-74329-w)
Supplement: Supplementary file 6 — Source Data [file 41467_2026_74329_MOESM6_ESM.xlsx]

## Sheet: Figure 1a
Experimental Pressure (GPa)	alpha_prime_EOS_pressure_calculated (GPa)	Alpha_prime_volume (Ang 3)	err_Alpha_prime_volume (Ang 3)	alpha_EOS_pressure_calculated (GPa)	alpha_volume (Ang 3)	err_alpha_volume (Ang 3)	gamma_1_EOS_pressure_calculated (GPa)	gamma_2_EOS_pressure_calculated (GPa)	gamma_volume (Ang 3)	err_gamma_volume (Ang 3)	alpha_primeprime_EOS_pressure_calculated (GPa)	alpha_primeprime_volume (Ang 3)	err_alpha_primeprime_volume (Ang 3)
0							0		137.429	0.0104659
0.02							0.0252131		137.156	0.0112499
0.05442							0.0689022		136.851	0.0131453
0.31619							0.319891		134.998	0.0131053
0.66692							0.648763		132.253	0.0088776
0.7304				0.674927	112.007	0.0112927	0.739414		131.415	0.0100808
0.75639				0.738026	111.614	0.00688497	0.757643		131.242	0.0232429
0.89309				0.899021	110.671	0.00573968		0.973677	131.201	0.0931075
1.22568				1.24158	108.896	0.00540451		1.23194	130.476	0.117228
1.55306				1.57381	107.407	0.00528735		1.53992	129.683	0.115369
1.8815				1.89261	106.142	0.00531299		1.86248	128.924	0.125408
2.52961				2.52293	103.99	0.00543995		2.52593	127.542	0.125118
3.18495				3.16886	102.136	0.0060306		3.22567	126.285	0.123238
3.88322				3.87654	100.396	0.00622116		3.98911	125.087	0.129135
4.20023				4.20572	99.6684	0.00728738		4.35242	124.568	0.151525
4.55385				4.56135	98.9298	0.00673797		4.6398	124.177	0.145906
4.91294				4.93055	98.2097	0.00804627		4.92154	123.809	0.130788
5.14417	5.14058	97.1323	0.0257414	5.16658	97.7715	0.0111421		5.31424	123.32	0.129402
5.74314	5.7505	96.1285	0.0185459	5.81372	96.6485	0.0511132		6.06734	122.447	0.16822
6.33729	6.36065	95.1693	0.0192424					6.45018	122.033	0.198693	6.3341	95.911	0.184
6.8852	6.90536	94.3477	0.0215047					7.006	121.463	0.180635	6.90626	94.961	0.196
7.38693	7.40331	93.6233	0.0234098					7.57761	120.911	0.172091	7.35173	94.249	0.212
7.87742	7.86992	92.9661	0.0252881					7.93985	120.576	0.182904	7.89376	93.413	0.236

## Sheet: Figure 1c
Experimental Pressure (GPa)	gamma_1_EOS_pressure_calculated (GPa)	gamma_2_EOS_pressure_calculated (GPa)	gamma_volume (Ang 3)	err_gamma_volume (Ang 3)
0	0		137.429	0.0104659
0.02	0.0252131		137.156	0.0112499
0.05442	0.0689022		136.851	0.0131453
0.31619	0.319891		134.998	0.0131053
0.66692	0.648763		132.253	0.0088776
0.7304	0.739414		131.415	0.0100808
0.75639	0.757643		131.242	0.0232429
0.89309		0.973677	131.201	0.0931075
1.22568		1.23194	130.476	0.117228
1.55306		1.53992	129.683	0.115369
1.8815		1.86248	128.924	0.125408
2.52961		2.52593	127.542	0.125118
3.18495		3.22567	126.285	0.123238
3.88322		3.98911	125.087	0.129135
4.20023		4.35242	124.568	0.151525
4.55385		4.6398	124.177	0.145906
4.91294		4.92154	123.809	0.130788
5.14417		5.31424	123.32	0.129402
5.74314		6.06734	122.447	0.16822
6.33729		6.45018	122.033	0.198693
6.8852		7.006	121.463	0.180635
7.38693		7.57761	120.911	0.172091
7.87742		7.93985	120.576	0.182904

## Sheet: Figure 2a
d_spacing (Ang)	Observed Intensity (arb. Units)	Calculated Intensity (arb. Units)	Residual (arb. Units)
0.61342	4227.13	4207.47	19.6527
0.6144	4228.64	4214.53	14.1131
0.61539	4211.97	4223.48	-11.5114
0.61637	4234.46	4229.93	4.5243
0.61736	4225.15	4230.22	-5.06121
0.61835	4225.82	4224.25	1.56528
0.61934	4225.43	4215.07	10.36
0.62033	4183.46	4206.28	-22.8191
0.62132	4193.39	4200.08	-6.68768
0.62231	4186.02	4196.95	-10.9294
0.62331	4210.87	4196.31	14.5576
0.62431	4232.44	4197.35	35.0984
0.62531	4173.44	4199.47	-26.0325
0.62631	4177.18	4202.59	-25.4161
0.62731	4202.66	4207.09	-4.43153
0.62831	4251.05	4213.76	37.2897
0.62932	4228.71	4223.49	5.21487
0.63033	4243.21	4236.48	6.72859
0.63133	4238.47	4251.11	-12.6426
0.63234	4249.61	4263.57	-13.964
0.63336	4247.97	4269.59	-21.6213
0.63437	4282.57	4267.23	15.3394
0.63538	4260.22	4257.77	2.44883
0.6364	4229.39	4244.15	-14.7596
0.63742	4247.59	4229.21	18.3859
0.63844	4240.59	4215.08	25.5095
0.63946	4188.5	4203.34	-14.8447
0.64048	4198.71	4194.97	3.73421
0.64151	4153.53	4190.08	-36.5498
0.64254	4186.32	4187.67	-1.35092
0.64356	4215.1	4186.08	29.0219
0.64459	4192.32	4183.83	8.48637
0.64563	4195.87	4180.61	15.2666
0.64666	4152.42	4177.38	-24.9609
0.64769	4141.56	4175.67	-34.1068
0.64873	4188.05	4176.27	11.7782
0.64977	4198.45	4178.33	20.1226
0.65081	4208.11	4179.44	28.6727
0.65185	4161.59	4176.91	-15.3139
0.65289	4150.49	4169.45	-18.9671
0.65394	4151.14	4158	-6.86439
0.65498	4145.17	4144.87	0.29894
0.65603	4146.03	4132.04	13.9917
0.65708	4120.53	4120.29	0.2388
0.65813	4137	4110.31	26.6945
0.65919	4069.75	4103.39	-33.6364
0.66024	4082.52	4100.54	-18.0153
0.6613	4121.16	4100.66	20.5005
0.66236	4123.38	4099.92	23.46
0.66342	4061.28	4093.63	-32.3584
0.66448	4102.69	4080.35	22.3366
0.66554	4062.93	4063.29	-0.36218
0.6666	4033.17	4047.22	-14.0578
0.66767	4031.73	4035.32	-3.59488
0.66874	4025.62	4028.46	-2.84194
0.66981	4059.42	4026.41	33.0162
0.67088	4017.82	4028.89	-11.0693
0.67196	4005.24	4035.52	-30.2804
0.67303	4069.81	4045.13	24.6816
0.67411	4047.65	4055.31	-7.6676
0.67519	4082.97	4062.66	20.3167
0.67627	4055.21	4063.66	-8.45319
0.67735	4049.33	4055.8	-6.47003
0.67843	4010.51	4038.42	-27.9037
0.67952	4021.79	4012.99	8.80016
0.68061	4023.06	3982.83	40.2319
0.68169	3961.31	3952.09	9.21911
0.68279	3923.24	3924.64	-1.39955
0.68388	3874.56	3903.09	-28.5212
0.68497	3848.42	3888.63	-40.2096
0.68607	3886.19	3880.99	5.20557
0.68717	3909.74	3878.37	31.3642
0.68827	3878.54	3877.95	0.58874
0.68937	3870.49	3876.63	-6.14293
0.69047	3924.15	3872.01	52.1405
0.69158	3841.62	3863.01	-21.3837
0.69268	3843.28	3849.93	-6.65344
0.69379	3817.38	3833.95	-16.5697
0.6949	3793.52	3816.43	-22.9125
0.69601	3772.47	3798.44	-25.9656
0.69713	3812.66	3780.59	32.0709
0.69824	3768.76	3763.21	5.55678
0.69936	3743.6	3746.5	-2.90487
0.70048	3766.21	3730.71	35.4994
0.7016	3724.4	3716.06	8.33525
0.70272	3692.86	3702.73	-9.86913
0.70385	3693.59	3690.8	2.7955
0.70497	3654.76	3680.28	-25.5144
0.7061	3668.84	3671.14	-2.29686
0.70723	3634.14	3663.38	-29.2409
0.70836	3669.2	3657.15	12.0483
0.7095	3667.6	3652.77	14.8277
0.71063	3637.89	3650.48	-12.5896
0.71177	3646.02	3649.89	-3.86453
0.71291	3661.48	3649.36	12.1177
0.71405	3652.09	3646.6	5.48743
0.71519	3616.69	3640.31	-23.613
0.71633	3660.39	3631.4	28.9903
0.71748	3618.93	3622.47	-3.53748
0.71863	3590.85	3616.38	-25.529
0.71978	3588.56	3615.03	-26.4703
0.72093	3605.77	3618.72	-12.949
0.72208	3646.4	3626.31	20.0851
0.72324	3628.93	3636.48	-7.54292
0.7244	3628.09	3648.68	-20.5835
0.72556	3641.91	3662.85	-20.9343
0.72672	3659.46	3678.39	-18.9322
0.72788	3705.6	3693.73	11.8671
0.72905	3764.52	3706.6	57.9239
0.73021	3696.57	3714.63	-18.0591
0.73138	3723.6	3715.92	7.6887
0.73255	3687.16	3709.37	-22.2079
0.73372	3678.42	3695.12	-16.6911
0.7349	3695.32	3674.63	20.6934
0.73607	3656.51	3650.66	5.85005
0.73725	3596.45	3626.73	-30.284
0.73843	3600.61	3606.3	-5.68469
0.73961	3573.23	3591.87	-18.6466
0.7408	3552.57	3584.31	-31.7363
0.74198	3594.94	3582.58	12.354
0.74317	3593.48	3584.29	9.18867
0.74436	3583.59	3586.71	-3.12448
0.74555	3584.08	3587.71	-3.63167
0.74674	3575.23	3585.96	-10.7338
0.74794	3577.54	3580.4	-2.86305
0.74913	3543.35	3570.12	-26.7678
0.75033	3587.3	3555.28	32.0246
0.75153	3509.14	3537.61	-28.4673
0.75274	3524.41	3519.42	4.99265
0.75394	3471.24	3502.29	-31.0546
0.75515	3530.31	3486.57	43.7425
0.75635	3465.83	3471.82	-5.98478
0.75756	3457.41	3457.57	-0.15744
0.75878	3453.35	3443.74	9.60992
0.75999	3430.71	3430.7	0.01167
0.76121	3362.08	3419	-56.9251
0.76243	3454.4	3409.14	45.2617
0.76365	3406.65	3401.27	5.37971
0.76487	3403.42	3395.15	8.2699
0.76609	3374.94	3390.19	-15.2457
0.76732	3383.23	3385.65	-2.42617
0.76855	3355.86	3380.92	-25.0631
0.76977	3402.03	3375.74	26.2915
0.77101	3382.93	3370.25	12.6804
0.77224	3398.11	3364.83	33.2767
0.77348	3326.92	3359.94	-33.0297
0.77471	3322.74	3355.8	-33.053
0.77595	3342.26	3352.35	-10.0951
0.7772	3373.19	3349.51	23.6864
0.77844	3361.36	3347.37	13.9891
0.77968	3356.39	3346.47	9.92141
0.78093	3327.09	3347.66	-20.5689
0.78218	3362.95	3351.98	10.9727
0.78343	3347.53	3360.24	-12.7154
0.78469	3386.45	3372.68	13.7737
0.78594	3387.88	3388.27	-0.39021
0.7872	3416.1	3404.09	12.0096
0.78846	3410.47	3415.3	-4.82812
0.78972	3383.4	3417.21	-33.8008
0.79099	3412.74	3408.18	4.56089
0.79225	3386.99	3390.88	-3.88902
0.79352	3386.51	3370.77	15.7392
0.79479	3382.99	3353.99	29.0019
0.79606	3341.63	3345.68	-4.04553
0.79733	3354.15	3348.35	5.79203
0.79861	3339.59	3360.07	-20.482
0.79989	3382.4	3373.99	8.41786
0.80117	3370.13	3381.6	-11.4734
0.80245	3380.9	3378.44	2.46629
0.80373	3353.62	3365.66	-12.0478
0.80502	3341.28	3347.65	-6.37627
0.80631	3337.24	3329.03	8.2075
0.8076	3322.47	3313.67	8.80246
0.80889	3305.26	3304.82	0.44634
0.81019	3308.53	3305.17	3.36284
0.81148	3303.15	3316.38	-13.2297
0.81278	3367.69	3338.53	29.1638
0.81408	3357.59	3369.77	-12.1876
0.81538	3436.27	3406.67	29.5999
0.81669	3424.86	3444.52	-19.6597
0.818	3437.66	3477.9	-40.2421
0.8193	3506.99	3501.4	5.5901
0.82061	3527.66	3510.62	17.0419
0.82193	3508.22	3503.27	4.95412
0.82324	3497.62	3479.74	17.8795
0.82456	3435.39	3442.95	-7.55973
0.82588	3414.04	3397.41	16.6256
0.8272	3320.62	3348.17	-27.5476
0.82853	3296.39	3300.01	-3.61365
0.82985	3234.14	3257.14	-22.9974
0.83118	3230.89	3223.02	7.87553
0.83251	3205.04	3199.89	5.14962
0.83384	3221.97	3187.97	33.9998
0.83518	3203.7	3184.63	19.0661
0.83651	3175.17	3184.79	-9.61976
0.83785	3154.55	3182.83	-28.2782
0.83919	3203.75	3175.5	28.2524
0.84053	3142.97	3162.84	-19.8766
0.84188	3173.35	3147.26	26.082
0.84323	3126.05	3131.83	-5.7781
0.84458	3102.08	3118.87	-16.7861
0.84593	3102.18	3109.25	-7.07309
0.84728	3088.18	3102.39	-14.2098
0.84864	3101.6	3096.84	4.75586
0.84999	3091.89	3091.32	0.56927
0.85135	3085.08	3085.39	-0.31629
0.85272	3076.68	3079.81	-3.12855
0.85408	3100.63	3076.03	24.5974
0.85545	3103.85	3075.42	28.4288
0.85682	3061.74	3078.35	-16.6085
0.85819	3075.75	3083.64	-7.88473
0.85956	3079.22	3088.64	-9.41107
0.86094	3078.13	3090.03	-11.9009
0.86231	3082.57	3085.07	-2.4949
0.86369	3053.86	3072.71	-18.8537
0.86508	3065.17	3054.21	10.9547
0.86646	3044.72	3032.65	12.068
0.86785	3019.49	3011.89	7.59183
0.86924	2998.6	2995.36	3.23873
0.87063	2981.23	2984.94	-3.7161
0.87202	3009.22	2980.57	28.6507
0.87342	2987.71	2980.64	7.06379
0.87481	2999.93	2982.85	17.0751
0.87621	2979.83	2985.09	-5.25904
0.87761	2999.68	2986.2	13.4818
0.87902	2975.4	2986.14	-10.7405
0.88043	2998.54	2985.49	13.0505
0.88183	2963.57	2984.62	-21.0444
0.88325	2942.44	2983.03	-40.5874
0.88466	2945.04	2979.43	-34.3933
0.88607	2967.09	2972.48	-5.39663
0.88749	2984.34	2961.77	22.5741
0.88891	2950.42	2948.42	2.00112
0.89033	2952.09	2934.9	17.1849
0.89176	2946.34	2924.14	22.1954
0.89319	2944.38	2918.23	26.1548
0.89462	2946.37	2917.43	28.9354
0.89605	2926.84	2919.93	6.91073
0.89748	2916.16	2922.4	-6.2422
0.89892	2892.76	2921.33	-28.5753
0.90036	2916.82	2914.42	2.39656
0.9018	2892.02	2901.58	-9.56311
0.90324	2884.1	2885.1	-1.00192
0.90468	2864.19	2868.84	-4.65245
0.90613	2855.03	2856.69	-1.65864
0.90758	2858.61	2850.67	7.94605
0.90903	2835.72	2849.46	-13.7454
0.91049	2871.61	2848.83	22.7818
0.91195	2836.74	2844.17	-7.43559
0.91341	2846.42	2833.77	12.6461
0.91487	2829.15	2819.62	9.53607
0.91633	2825.36	2805.57	19.7902
0.9178	2794.9	2795.05	-0.14936
0.91927	2788.25	2789.84	-1.58791
0.92074	2759.15	2790.08	-30.9372
0.92221	2780.31	2794.77	-14.4602
0.92369	2812.39	2802.09	10.2974
0.92516	2802.41	2809.67	-7.25706
0.92664	2839.6	2814.73	24.8686
0.92813	2833.7	2814.63	19.0622
0.92961	2814.84	2807.6	7.24562
0.9311	2782.32	2793.28	-10.9539
0.93259	2763.14	2772.91	-9.77268
0.93408	2748.46	2748.88	-0.41959
0.93558	2728.99	2723.92	5.06519
0.93707	2677.05	2700.41	-23.3574
0.93857	2661.88	2679.86	-17.9829
0.94008	2660.52	2662.89	-2.36865
0.94158	2660.69	2649.39	11.2951
0.94309	2630.93	2638.81	-7.8887
0.9446	2625.44	2630.41	-4.96054
0.94611	2627.91	2623.41	4.49784
0.94762	2614.46	2617.2	-2.73817
0.94914	2597.51	2611.42	-13.9061
0.95066	2617.4	2606.07	11.3291
0.95218	2591.48	2601.67	-10.1881
0.9537	2628.7	2599.23	29.4726
0.95523	2610.61	2600.21	10.4027
0.95676	2648.97	2606.39	42.5756
0.95829	2608.57	2619.4	-10.8302
0.95982	2640.37	2640.12	0.24969
0.96136	2680.57	2667.83	12.7466
0.96289	2696.97	2699.51	-2.54057
0.96444	2741.93	2729.76	12.1674
0.96598	2725.05	2753.21	-28.1644
0.96752	2752.66	2766.96	-14.3035
0.96907	2793.58	2772.33	21.2545
0.97062	2766.16	2773.98	-7.81999
0.97218	2774.56	2776.91	-2.35345
0.97373	2792.47	2783.75	8.71947
0.97529	2792.82	2793.91	-1.08026
0.97685	2804.68	2804.39	0.29258
0.97841	2816.11	2811.17	4.94088
0.97998	2810.21	2811.07	-0.85605
0.98155	2802.68	2802.33	0.35008
0.98312	2766.99	2785.14	-18.1467
0.98469	2767.4	2761.15	6.25195
0.98627	2722.39	2733.19	-10.7973
0.98785	2724.82	2704.47	20.3498
0.98943	2686.05	2677.6	8.44532
0.99101	2671.04	2653.9	17.1392
0.99259	2611.64	2633.16	-21.5151
0.99418	2616.93	2614.15	2.78258
0.99577	2588.25	2595.43	-7.17944
0.99737	2537.73	2576.24	-38.5056
0.99896	2538.64	2557.06	-18.4202
1.00056	2557.39	2539.76	17.6353
1.00216	2539.92	2527.16	12.762
1.00377	2538.25	2522.34	15.9098
1.00537	2555.06	2527.8	27.2614
1.00698	2594.66	2544.44	50.2219
1.00859	2591.13	2570.82	20.3175
1.01021	2614.88	2602.72	12.1672
1.01182	2620.31	2633.7	-13.3994
1.01344	2663.05	2656.58	6.47711
1.01506	2634.39	2665.43	-31.0442
1.01669	2631.66	2657.49	-25.8336
1.01832	2628.74	2633.86	-5.11756
1.01994	2580.45	2598.87	-18.4288
1.02158	2577.35	2558.53	18.8129
1.02321	2538.28	2518.69	19.5873
1.02485	2500.8	2483.79	17.0054
1.02649	2458.56	2456.4	2.15432
1.02813	2446.99	2437.34	9.64903
1.02978	2436.67	2426.04	10.6253
1.03142	2423.39	2420.96	2.4303
1.03307	2432	2419.8	12.2075
1.03473	2421.65	2419.91	1.74704
1.03638	2418.41	2418.77	-0.35877
1.03804	2421.43	2414.52	6.90109
1.0397	2401.9	2406.6	-4.69601
1.04137	2398.28	2395.74	2.54569
1.04303	2386.73	2383.9	2.83008
1.0447	2367.06	2373.97	-6.90697
1.04637	2364.12	2369.45	-5.33212
1.04805	2350.44	2374.25	-23.8099
1.04973	2389.34	2392.48	-3.13318
1.05141	2388.6	2427.56	-38.9613
1.05309	2454.38	2480.45	-26.0757
1.05477	2540.74	2547.27	-6.52373
1.05646	2588.6	2618.01	-29.4125
1.05815	2701.35	2678.28	23.0753
1.05984	2723.41	2714.32	9.08554
1.06154	2758.79	2719.24	39.5441
1.06324	2722.72	2695.02	27.7046
1.06494	2680.8	2649.95	30.8457
1.06664	2563.5	2594.94	-31.441
1.06835	2500.13	2540.21	-40.0811
1.07006	2481.84	2493.86	-12.0243
1.07177	2438.72	2460.42	-21.6976
1.07349	2447.58	2441.03	6.55137
1.07521	2418.36	2434.46	-16.1023
1.07693	2443.17	2438.23	4.9427
1.07865	2480.98	2449.54	31.4426
1.08038	2478.64	2465.8	12.8353
1.0821	2502.36	2483.43	18.9278
1.08384	2479.26	2496.68	-17.4164
1.08557	2482.12	2498.17	-16.0531
1.08731	2475.1	2482.62	-7.52758
1.08905	2440.49	2451.24	-10.7493
1.09079	2401.12	2411.86	-10.7436
1.09254	2389.47	2374.74	14.7298
1.09428	2356.6	2347.69	8.90263
1.09603	2348.62	2333.68	14.9381
1.09779	2326.79	2331	-4.211
1.09955	2324.94	2335.03	-10.0913
1.1013	2335.21	2339.81	-4.60499
1.10307	2334.1	2340.13	-6.03612
1.10483	2342.92	2332.84	10.0755
1.1066	2294.06	2317.36	-23.2995
1.10837	2298.41	2295.49	2.91491
1.11014	2284.87	2270.48	14.3923
1.11192	2252.83	2245.76	7.07259
1.1137	2250.38	2223.98	26.4069
1.11548	2183.61	2206.54	-22.9296
1.11727	2210.12	2193.62	16.5012
1.11905	2183.05	2184.49	-1.43954
1.12085	2179.27	2178.01	1.26733
1.12264	2180.53	2173.02	7.50962
1.12444	2153.76	2168.67	-14.9076
1.12623	2171.59	2164.46	7.12617
1.12804	2160.92	2160.18	0.74357
1.12984	2167.66	2155.69	11.9669
1.13165	2143.73	2150.86	-7.13321
1.13346	2142.33	2145.52	-3.19137
1.13527	2098.3	2139.56	-41.2598
1.13709	2140.32	2133.04	7.28532
1.13891	2124.59	2126.2	-1.60767
1.14073	2085.12	2119.42	-34.3002
1.14256	2106.28	2113.12	-6.83849
1.14439	2106.3	2107.68	-1.38536
1.14622	2093.82	2103.52	-9.69982
1.14805	2119.46	2101.1	18.3597
1.14989	2081.05	2101.18	-20.1307
1.15173	2101.5	2104.8	-3.30321
1.15357	2105.27	2113.26	-7.98668
1.15542	2103.24	2127.66	-24.4241
1.15727	2129.54	2148.2	-18.6596
1.15912	2159.42	2173.34	-13.9252
1.16097	2218.2	2199.44	18.7654
1.16283	2203.62	2221.22	-17.6031
1.16469	2242.95	2232.54	10.4079
1.16656	2239.95	2230.56	9.38794
1.16842	2257.24	2215.71	41.5337
1.17029	2189.48	2191.65	-2.172
1.17217	2158.1	2164.06	-5.9631
1.17404	2124.38	2138.8	-14.4141
1.17592	2111.5	2120.55	-9.04745
1.1778	2072.75	2112.11	-39.3527
1.17969	2084.26	2114.22	-29.957
1.18157	2117.7	2125.88	-8.18066
1.18346	2146.27	2144.93	1.33635
1.18536	2186.93	2168.79	18.1424
1.18725	2227.3	2194.75	32.5452
1.18915	2227.23	2218.83	8.40317
1.19106	2257.93	2235.17	22.7557
1.19296	2241.4	2238.79	2.61684
1.19487	2206.39	2226.99	-20.5992
1.19678	2189.94	2200.84	-10.9049
1.1987	2145.17	2164.9	-19.7285
1.20062	2115.75	2125.37	-9.62341
1.20254	2070.41	2087.94	-17.5324
1.20446	2073.27	2056.24	17.0331
1.20639	2040.54	2031.79	8.74831
1.20832	2029.41	2014.09	15.3252
1.21025	1994.96	2001.36	-6.39495
1.21219	2005.08	1992.18	12.8984
1.21413	2003.64	1985.44	18.1999
1.21607	1981.35	1980.32	1.02957
1.21802	1948.04	1976.32	-28.2775
1.21997	1976.99	1973.13	3.86836
1.22192	1959.58	1970.55	-10.962
1.22388	1964.17	1968.42	-4.24604
1.22583	1951.81	1966.55	-14.7405
1.2278	1952.55	1964.73	-12.1804
1.22976	1945.79	1962.74	-16.951
1.23173	1934.6	1960.41	-25.8119
1.2337	1953.12	1957.64	-4.52238
1.23567	1952.45	1954.47	-2.01528
1.23765	1957.42	1951.07	6.34785
1.23963	1956.57	1947.77	8.80008
1.24161	1943.49	1945	-1.50746
1.2436	1954.56	1943.37	11.1871
1.24559	1964.56	1943.7	20.8547
1.24758	1970.07	1947.03	23.0451
1.24958	1959.6	1954.59	5.01368
1.25158	1988.79	1967.59	21.1949
1.25358	1987.5	1986.89	0.60934
1.25559	2024.04	2012.47	11.5742
1.2576	2068.31	2042.92	25.3873
1.25961	2076.33	2075.34	0.99329
1.26163	2110.7	2105.5	5.19532
1.26365	2136.66	2128.76	7.89556
1.26567	2167.33	2141.27	26.0601
1.26769	2143.91	2141.12	2.78706
1.26972	2118.16	2129.02	-10.8571
1.27175	2082.2	2108.17	-25.9668
1.27379	2070.7	2083.27	-12.5655
1.27583	2033.78	2059.07	-25.296
1.27787	2016.19	2039.04	-22.8546
1.27991	2016.56	2024.59	-8.03275
1.28196	2017.56	2015.21	2.34806
1.28401	2023.26	2009.39	13.8693
1.28607	2023.07	2005.93	17.14
1.28812	2016.7	2005.22	11.4806
1.29019	2020.78	2009.75	11.0331
1.29225	2025.85	2023.76	2.08743
1.29432	2041.24	2051.75	-10.5124
1.29639	2086.46	2096.14	-9.68603
1.29846	2134.68	2154.94	-20.2592
1.30054	2199.02	2220.43	-21.4034
1.30262	2285.11	2280.15	4.96171
1.30471	2338.82	2320.2	18.6149
1.30679	2340.14	2329.87	10.2708
1.30889	2327.95	2305.59	22.3546
1.31098	2260.63	2252.06	8.57698
1.31308	2176.53	2180.17	-3.6419
1.31518	2093.01	2102.98	-9.97301
1.31728	2001.13	2031.68	-30.55
1.31939	1966.86	1973.17	-6.30217
1.3215	1920.03	1929.79	-9.76413
1.32362	1887.71	1900.43	-12.7159
1.32574	1895.67	1882.14	13.5286
1.32786	1870.2	1871.52	-1.31811
1.32998	1873.01	1865.64	7.37452
1.33211	1866.84	1862.35	4.48971
1.33424	1881.82	1860.38	21.4378
1.33638	1848.91	1859.17	-10.2607
1.33852	1878.03	1858.61	19.4232
1.34066	1852.46	1858.76	-6.30321
1.3428	1850.75	1859.48	-8.73415
1.34495	1852.09	1860.35	-8.26609
1.3471	1865.58	1860.69	4.8916
1.34926	1852.37	1859.88	-7.51628
1.35142	1871.58	1857.74	13.8427
1.35358	1858.27	1854.77	3.50017
1.35575	1846.61	1852.15	-5.54739
1.35792	1845.78	1851.3	-5.51736
1.36009	1858.55	1853.03	5.51661
1.36226	1838.47	1856.84	-18.3721
1.36444	1861.12	1860.6	0.52412
1.36663	1868.55	1861.35	7.19708
1.36881	1886.55	1856.9	29.6528
1.37101	1844.96	1847.37	-2.41503
1.3732	1871.96	1835.14	36.8167
1.3754	1836.14	1823.51	12.6291
1.3776	1829.9	1815.31	14.5913
1.3798	1818.57	1812.18	6.38313
1.38201	1841.29	1814.4	26.8886
1.38422	1830.46	1821.07	9.3944
1.38644	1844.37	1830.37	14.0012
1.38865	1848.04	1839.88	8.1585
1.39088	1835.08	1847.02	-11.94
1.3931	1849.16	1849.67	-0.51361
1.39533	1832.09	1846.86	-14.7678
1.39756	1824.42	1839.01	-14.5825
1.3998	1823.24	1827.85	-4.60122
1.40204	1821.07	1815.87	5.20043
1.40428	1808.75	1805.62	3.12905
1.40653	1808.73	1799.23	9.50516
1.40878	1794.15	1798.28	-4.13046
1.41104	1806.94	1804.17	2.76413
1.41329	1822.14	1818.69	3.44231
1.41556	1845.34	1844.28	1.05106
1.41782	1889.83	1883.34	6.49671
1.42009	1931.24	1935.96	-4.7203
1.42236	2007.55	1996.95	10.5985
1.42464	2042.31	2054.13	-11.8164
1.42692	2085.81	2090.91	-5.10286
1.4292	2090.52	2094.13	-3.61064
1.43149	2048.71	2062.37	-13.6619
1.43378	2025.54	2007.24	18.3088
1.43607	1972.22	1946.41	25.8119
1.43837	1887.96	1895.16	-7.19879
1.44067	1855.95	1861.6	-5.65395
1.44298	1832.27	1846.32	-14.0524
1.44529	1833.67	1844.72	-11.0412
1.4476	1861.29	1849.94	11.3498
1.44992	1851.24	1854.81	-3.56897
1.45224	1880.2	1853.97	26.2256
1.45456	1865.9	1845.08	20.8158
1.45689	1831.92	1828.98	2.94078
1.45922	1793.99	1809.15	-15.1641
1.46155	1769.06	1790.59	-21.5363
1.46389	1750.28	1778.5	-28.2224
1.46623	1763.19	1777.3	-14.1035
1.46858	1778.97	1789.88	-10.9067
1.47093	1812.59	1817.02	-4.43504
1.47328	1884.09	1856.81	27.2749
1.47564	1916.97	1904.41	12.5593
1.478	1966.05	1952.51	13.5399
1.48037	1985.96	1992.09	-6.12348
1.48274	2009.01	2016.27	-7.26128
1.48511	2013.18	2021.01	-7.82556
1.48749	1992.77	2005.74	-12.965
1.48987	1967.75	1973.28	-5.52896
1.49225	1926.48	1929.04	-2.56139
1.49464	1893.05	1879.83	13.2152
1.49703	1842.01	1832.35	9.6539
1.49943	1801.01	1791.95	9.06715
1.50183	1773.93	1761.77	12.1565
1.50423	1727.78	1742.45	-14.6735
1.50664	1734.97	1732.34	2.62165
1.50905	1728.52	1728.69	-0.17259
1.51146	1725.5	1727.85	-2.35369
1.51388	1721.39	1726.84	-5.45437
1.5163	1720.68	1723.71	-3.0315
1.51873	1719.47	1717.68	1.78897
1.52116	1712.88	1709.05	3.8324
1.52359	1711.95	1698.85	13.1015
1.52603	1683.59	1688.37	-4.77802
1.52847	1674.82	1678.71	-3.89137
1.53092	1669.74	1670.58	-0.83606
1.53337	1659.2	1664.19	-4.98942
1.53582	1657.66	1659.42	-1.75821
1.53828	1654.32	1655.99	-1.66676
1.54074	1667.05	1653.6	13.4491
1.54321	1654.76	1652.14	2.62354
1.54568	1657.12	1651.85	5.27423
1.54815	1650.8	1653.36	-2.55736
1.55063	1675.65	1657.93	17.7275
1.55311	1669.64	1667.47	2.16452
1.55559	1687.83	1684.6	3.2356
1.55808	1714.2	1712.22	1.97544
1.56058	1731.14	1752.78	-21.6412
1.56307	1806.54	1806.88	-0.33859
1.56557	1866.03	1871.8	-5.76845
1.56808	1944.34	1940.55	3.79155
1.57059	2004.15	2002.5	1.64606
1.5731	2023.93	2045.66	-21.7303
1.57562	2058.54	2060.45	-1.91088
1.57814	2034.51	2043.21	-8.6904
1.58067	2003.59	1997.64	5.95024
1.58319	1945.18	1933.55	11.6261
1.58573	1874.51	1863.34	11.1622
1.58827	1806.56	1798.02	8.54258
1.59081	1749.92	1744.52	5.39749
1.59335	1733.72	1705.08	28.6309
1.5959	1692.16	1678.3	13.8542
1.59846	1663.97	1660.89	3.07419
1.60101	1665.16	1649.33	15.8352
1.60358	1632.19	1640.84	-8.65035
1.60614	1629.94	1633.75	-3.81336
1.60871	1610.7	1627.35	-16.6488
1.61129	1630.31	1621.54	8.77312
1.61386	1605.98	1616.46	-10.4855
1.61645	1599.7	1612.37	-12.6663
1.61903	1597.04	1609.41	-12.3619
1.62162	1605.89	1607.68	-1.79355
1.62422	1612.18	1607.28	4.89863
1.62682	1612.94	1608.27	4.67631
1.62942	1625.33	1610.66	14.6675
1.63203	1617.17	1614.37	2.79872
1.63464	1621.88	1619.13	2.75782
1.63726	1622.76	1624.53	-1.77207
1.63988	1616.03	1630.09	-14.0593
1.6425	1646.01	1635.32	10.6939
1.64513	1655.06	1639.83	15.2294
1.64776	1632.45	1643.49	-11.0393
1.6504	1650.93	1646.66	4.27046
1.65304	1658.25	1650.75	7.49835
1.65568	1661.32	1658.66	2.66347
1.65833	1673.44	1675.01	-1.57104
1.66099	1696.9	1705.21	-8.3126
1.66364	1743.04	1752.95	-9.91083
1.66631	1821.08	1816.7	4.37935
1.66897	1881.93	1887.06	-5.12802
1.67164	1932.82	1947.04	-14.2227
1.67432	1971.61	1977.73	-6.11687
1.677	1960.84	1967.62	-6.77752
1.67968	1933.71	1919.42	14.2825
1.68237	1858.27	1847.79	10.4777
1.68506	1793.07	1770.95	22.1147
1.68776	1698.17	1703.19	-5.02457
1.69046	1668.82	1651.53	17.2923
1.69316	1617.81	1616.43	1.38481
1.69587	1592.27	1594.55	-2.28008
1.69859	1583.36	1581.65	1.71099
1.7013	1582.35	1573.99	8.36568
1.70403	1567.49	1569.14	-1.65253
1.70675	1571.35	1565.74	5.61656
1.70948	1538.86	1563.09	-24.2272
1.71222	1547.96	1560.88	-12.917
1.71496	1559.24	1559.02	0.22133
1.7177	1559.08	1557.56	1.52133
1.72045	1547.26	1556.68	-9.42388
1.72321	1546.12	1556.65	-10.5315
1.72596	1555.2	1557.8	-2.59913
1.72872	1555.22	1560.4	-5.17912
1.73149	1562.24	1564.53	-2.28431
1.73426	1564.85	1569.97	-5.12517
1.73704	1570.83	1576.12	-5.29723
1.73982	1585.61	1582.01	3.59542
1.7426	1593.9	1586.49	7.41485
1.74539	1589.72	1588.49	1.2246
1.74818	1572.86	1587.37	-14.5125
1.75098	1579.13	1583.07	-3.94072
1.75378	1576.01	1576.15	-0.14353
1.75659	1563.28	1567.62	-4.34261
1.7594	1564.34	1558.62	5.7165
1.76221	1545.26	1550.15	-4.88801
1.76503	1530.2	1542.87	-12.6715
1.76786	1521.72	1537.06	-15.3482
1.77069	1533.56	1532.72	0.83948
1.77352	1530.29	1529.62	0.67274
1.77636	1535.22	1527.51	7.70214
1.7792	1512.64	1526.14	-13.4956
1.78205	1536.28	1525.27	11.0126
1.7849	1534.01	1524.71	9.30613
1.78776	1525.78	1524.28	1.50135
1.79062	1533.37	1523.8	9.56812
1.79348	1538.98	1523.12	15.8643
1.79635	1517.83	1522.1	-4.2719
1.79923	1506.05	1520.71	-14.6564
1.8021	1508.52	1518.94	-10.4233
1.80499	1509.46	1516.91	-7.45041
1.80788	1505.73	1514.73	-9.00588
1.81077	1499.03	1512.55	-13.5197
1.81367	1510.67	1510.47	0.19658
1.81657	1502.15	1508.55	-6.40131
1.81948	1504.9	1506.82	-1.91494
1.82239	1508.6	1505.27	3.32521
1.8253	1513.15	1503.91	9.2451
1.82822	1495.24	1502.76	-7.5208
1.83115	1500.11	1501.99	-1.87994
1.83408	1499.23	1501.94	-2.71161
1.83702	1495.35	1503.25	-7.9046
1.83995	1502.56	1507.03	-4.46542
1.8429	1521.96	1514.83	7.12749
1.84585	1536.85	1528.52	8.33394
1.8488	1555.56	1549.73	5.83606
1.85176	1579.37	1579.01	0.35956
1.85472	1619.02	1614.86	4.15657
1.85769	1681.42	1653.17	28.2461
1.86066	1699.64	1687.59	12.046
1.86364	1721.01	1711.06	9.95136
1.86662	1711.89	1718.09	-6.19773
1.86961	1695.39	1706.73	-11.3438
1.8726	1663.61	1679.38	-15.7605
1.8756	1633.96	1641.8	-7.84794
1.8786	1589.72	1601.12	-11.398
1.88161	1563.37	1563.5	-0.12477
1.88462	1527.79	1532.75	-4.95852
1.88763	1503.09	1510.1	-7.01834
1.89065	1501.88	1494.81	7.06332
1.89368	1482.7	1485.17	-2.4612
1.89671	1472.15	1479.32	-7.16673
1.89974	1457.19	1475.77	-18.5795
1.90278	1471.24	1473.48	-2.24151
1.90583	1486.88	1471.83	15.0493
1.90888	1464.15	1470.5	-6.35256
1.91193	1473.09	1469.34	3.75131
1.91499	1480.39	1468.36	12.032
1.91806	1472.55	1467.68	4.86929
1.92113	1464.61	1467.49	-2.88085
1.9242	1477.92	1468.12	9.79783
1.92728	1471.42	1469.94	1.48025
1.93036	1471.14	1473.27	-2.1218
1.93345	1502.12	1478.16	23.9561
1.93655	1485.01	1484.22	0.79024
1.93964	1489.59	1490.48	-0.89838
1.94275	1491.6	1495.58	-3.98599
1.94586	1492.62	1498.13	-5.51522
1.94897	1509.92	1497.24	12.6808
1.95209	1494.62	1492.86	1.766
1.95521	1473.48	1485.81	-12.3329
1.95834	1478.39	1477.46	0.92667
1.96148	1463.16	1469.22	-6.06034
1.96461	1451.88	1462.14	-10.2549
1.96776	1456.72	1456.69	0.02282
1.97091	1456.88	1452.97	3.91744
1.97406	1444.61	1450.56	-5.9506
1.97722	1438.83	1449.17	-10.3394
1.98038	1450.12	1448.53	1.59855
1.98355	1452.94	1448.5	4.44554
1.98673	1450.36	1449.03	1.33469
1.98991	1454.18	1450.07	4.10861
1.99309	1451.9	1451.58	0.32119
1.99628	1459.87	1453.4	6.47061
1.99947	1463.18	1455.3	7.87913
2.00267	1450.8	1456.91	-6.11757
2.00588	1449.99	1457.78	-7.79343
2.00909	1462.48	1457.51	4.96504
2.0123	1453.45	1455.93	-2.47758
2.01552	1454.5	1453.17	1.32674
2.01875	1453.11	1449.67	3.43709
2.02198	1439.47	1445.94	-6.47245
2.02521	1446.44	1442.52	3.91583
2.02845	1438.68	1439.97	-1.28577
2.0317	1445.4	1438.89	6.50925
2.03495	1440.1	1440.02	0.08852
2.03821	1446.31	1444.22	2.08793
2.04147	1452.97	1452.39	0.58071
2.04473	1457.8	1465.19	-7.3895
2.04801	1478.58	1482.72	-4.1325
2.05128	1507.09	1504.07	3.0208
2.05457	1515.58	1527.16	-11.5764
2.05785	1536.78	1548.83	-12.0568
2.06115	1567.93	1565.48	2.45278
2.06445	1579.35	1573.9	5.44995
2.06775	1569.16	1572.27	-3.11247
2.07106	1568.91	1560.68	8.22605
2.07437	1553.08	1541.14	11.9426
2.07769	1517.76	1516.92	0.8402
2.08102	1489.52	1491.63	-2.11594
2.08435	1457.78	1468.31	-10.5329
2.08768	1449.46	1448.87	0.58694
2.09102	1439.17	1433.99	5.17519
2.09437	1434.48	1423.4	11.0822
2.09772	1422.46	1416.29	6.17121
2.10108	1416.4	1411.69	4.70743
2.10444	1411.59	1408.74	2.85318
2.10781	1401.63	1406.77	-5.13542
2.11118	1418.78	1405.34	13.4413
2.11456	1407.76	1404.2	3.56174
2.11794	1402.79	1403.2	-0.41235
2.12133	1399.01	1402.26	-3.24932
2.12472	1404.8	1401.35	3.44101
2.12812	1396.63	1400.47	-3.84019
2.13153	1377.8	1399.59	-21.7847
2.13494	1388.67	1398.72	-10.0512
2.13836	1389.85	1397.85	-8.00108
2.14178	1395.12	1397	-1.87691
2.1452	1397.48	1396.14	1.33747
2.14864	1393.46	1395.3	-1.84051
2.15208	1402.75	1394.46	8.28892
2.15552	1400.98	1393.63	7.34352
2.15897	1411.04	1392.81	18.2259
2.16242	1378.48	1392	-13.5162
2.16588	1395.57	1391.2	4.37269
2.16935	1384.44	1390.43	-5.98675
2.17282	1401.26	1389.72	11.5407
2.1763	1390.68	1389.16	1.52149
2.17978	1400.06	1388.93	11.1326
2.18327	1392.28	1389.35	2.93317
2.18676	1406.16	1390.94	15.2166
2.19026	1399.69	1394.42	5.26773
2.19377	1414.37	1400.54	13.8361
2.19728	1411.65	1409.75	1.89915
2.20079	1423.41	1421.81	1.59908
2.20431	1426.25	1435.24	-8.98806
2.20784	1437.19	1447.34	-10.1566
2.21137	1435.05	1455.26	-20.2087
2.21491	1424.89	1456.88	-31.9921
2.21846	1427.54	1451.65	-24.1062
2.22201	1429.71	1440.85	-11.1348
2.22556	1421.71	1427.02	-5.30485
2.22912	1415.66	1413.01	2.65105
2.23269	1408.1	1401.04	7.06441
2.23626	1402.92	1392.27	10.6535
2.23984	1396.04	1386.78	9.26277
2.24343	1396.47	1384.16	12.306
2.24702	1380.3	1383.47	-3.16553
2.25061	1390.58	1384.1	6.48332
2.25421	1386.63	1385.67	0.96925
2.25782	1401.23	1387.96	13.2717
2.26143	1391.48	1390.87	0.60554
2.26505	1400.15	1394.34	5.81686
2.26868	1401.76	1398.3	3.461
2.27231	1405.11	1402.69	2.41946
2.27594	1407.2	1407.42	-0.213
2.27958	1411.99	1412.34	-0.35176
2.28323	1432.97	1417.3	15.668
2.28689	1425.06	1422.12	2.94437
2.29054	1439.97	1426.58	13.3942
2.29421	1428.03	1430.47	-2.43909
2.29788	1445.63	1433.59	12.0345
2.30156	1429.54	1435.77	-6.2278
2.30524	1432.95	1436.87	-3.91255
2.30893	1437.79	1436.82	0.97061
2.31262	1421.51	1435.63	-14.1131
2.31633	1440.04	1433.4	6.6347
2.32003	1420.5	1430.36	-9.86166
2.32374	1419.56	1426.91	-7.35125
2.32746	1425.94	1423.72	2.22003
2.33119	1428.92	1421.91	7.01766
2.33492	1427.8	1423.32	4.47815
2.33865	1432.22	1430.65	1.57071
2.3424	1445.88	1447.54	-1.6569
2.34614	1479.32	1477.95	1.37242
2.3499	1488.73	1525.18	-36.4435
2.35366	1571.74	1590.32	-18.5779
2.35742	1638.38	1670.96	-32.5836
2.3612	1752.34	1760.78	-8.44526
2.36498	1840.66	1850.66	-10.0036
2.36876	1924.06	1931.63	-7.57108
2.37255	2012.93	1998.58	14.346
2.37635	2076.84	2051.3	25.541
2.38015	2141.67	2090.66	51.0113
2.38396	2161.77	2113.97	47.8016
2.38777	2133.06	2114.16	18.9004
2.39159	2073.95	2083.26	-9.31844
2.39542	1994.44	2017.71	-23.2625
2.39925	1880.59	1921.8	-41.2112
2.40309	1773.73	1807.55	-33.8206
2.40694	1654.58	1690.74	-36.1608
2.41079	1588.23	1585.74	2.48371
2.41465	1527.54	1501.67	25.8637
2.41851	1485.08	1441.29	43.7935
2.42238	1448.08	1402.36	45.72
2.42626	1400.87	1380.13	20.745
2.43014	1392.61	1369.55	23.0662
2.43403	1382.57	1366.54	16.0334
2.43792	1377.6	1368.29	9.30802
2.44182	1365.67	1373.02	-7.35044
2.44573	1384.72	1379.51	5.21067
2.44965	1386.52	1386.69	-0.17163
2.45357	1372.17	1393.48	-21.3068
2.45749	1398.3	1398.85	-0.54872
2.46142	1419.84	1401.86	17.9713
2.46536	1397.52	1401.94	-4.42179
2.46931	1419.31	1399	20.3121
2.47326	1410.77	1393.43	17.3336
2.47722	1397.88	1386.06	11.8197
2.48118	1390.93	1377.89	13.0479
2.48515	1367.7	1369.86	-2.15708
2.48913	1365.4	1362.7	2.69374
2.49311	1344.61	1356.85	-12.2328
2.4971	1348.96	1352.39	-3.43532
2.5011	1332.75	1349.23	-16.4803
2.5051	1345.48	1347.16	-1.68502
2.50911	1335.48	1345.9	-10.4201
2.51312	1322.92	1345.37	-22.4551
2.51714	1337.51	1345.66	-8.14655
2.52117	1335.6	1347.23	-11.6305
2.52521	1342.44	1351.12	-8.67362
2.52925	1349.96	1359.19	-9.23107
2.53329	1359.51	1374.3	-14.792
2.53735	1372.75	1400.32	-27.5663
2.54141	1410.71	1441.64	-30.9286
2.54547	1473.24	1502.39	-29.1466
2.54955	1568.27	1584.62	-16.3455
2.55363	1682.22	1686.51	-4.29611
2.55771	1814.61	1801.2	13.4134
2.56181	1935.53	1916.6	18.9327
2.56591	2019.26	2017.36	1.89656
2.57001	2091.15	2088.15	3.00117
2.57412	2125.87	2117.77	8.10251
2.57824	2105.22	2101.69	3.52877
2.58237	2055.52	2046.01	9.51147
2.5865	1960.53	1962.49	-1.95836
2.59064	1853.98	1865.63	-11.6572
2.59478	1760.79	1769.65	-8.8597
2.59894	1685.03	1685.48	-0.45393
2.6031	1615.87	1618.97	-3.09829
2.60726	1570.08	1570.49	-0.40236
2.61143	1545.55	1536.19	9.36424
2.61561	1497.71	1510.24	-12.5318
2.6198	1490.64	1487.4	3.23698
2.62399	1450.31	1464.8	-14.4871
2.62819	1443.94	1442.44	1.50113
2.63239	1416.58	1422.43	-5.85735
2.63661	1418.55	1407.39	11.1578
2.64083	1407.82	1399.29	8.52355
2.64505	1413.34	1398.53	14.8056
2.64928	1424.81	1404.1	20.7115
2.65352	1420.91	1414.43	6.47651
2.65777	1445.86	1428.82	17.0434
2.66202	1449.04	1448.45	0.59166
2.66628	1485.29	1476.97	8.31956
2.67055	1533.52	1519.58	13.9441
2.67482	1583.32	1580.75	2.57018
2.6791	1690.63	1661.07	29.5594
2.68339	1767.26	1754.86	12.3973
2.68768	1859.66	1849.75	9.91398
2.69198	1925.12	1929.56	-4.44472
2.69629	1969.62	1979.69	-10.0698
2.70061	1993.57	1992.89	0.67982
2.70493	1961.81	1972.64	-10.8316
2.70926	1916.61	1932.17	-15.5562
2.71359	1884.93	1889.15	-4.21563
2.71793	1855.22	1858.59	-3.37235
2.72228	1849.24	1846.9	2.34373
2.72664	1843.5	1849.68	-6.18574
2.731	1841.53	1854.02	-12.491
2.73537	1828.9	1844.6	-15.6987
2.73975	1802.05	1811.34	-9.29344
2.74413	1766.96	1753.99	12.9719
2.74852	1693.53	1680.6	12.9233
2.75292	1619.87	1602.62	17.2561
2.75733	1541.93	1530.34	11.5856
2.76174	1481.51	1470.52	10.9884
2.76616	1433.09	1425.63	7.45805
2.77058	1383.82	1394.88	-11.0592
2.77502	1378	1375.48	2.51941
2.77946	1381.71	1364.08	17.6264
2.78391	1352.48	1357.76	-5.28213
2.78836	1360.1	1354.4	5.69836
2.79282	1351.02	1352.67	-1.64734
2.79729	1348.08	1351.82	-3.7377
2.80177	1340.37	1351.53	-11.1535
2.80625	1335.18	1351.66	-16.4803
2.81074	1352.43	1352.23	0.19985
2.81524	1343.39	1353.3	-9.91688
2.81974	1360.63	1354.94	5.68614
2.82426	1342.56	1357.19	-14.6331
2.82878	1341	1360.01	-19.0107
2.8333	1343.33	1363.26	-19.9313
2.83784	1358.29	1366.69	-8.39216
2.84238	1353.5	1369.94	-16.4396
2.84693	1365.12	1372.63	-7.5032
2.85148	1366.29	1374.38	-8.09112
2.85604	1369.28	1374.97	-5.68204
2.86061	1377.99	1374.3	3.6935
2.86519	1356.21	1372.51	-16.2931
2.86978	1375.04	1369.87	5.1694
2.87437	1364.61	1366.78	-2.16325
2.87897	1352.14	1363.61	-11.4679
2.88357	1364.56	1360.7	3.85921
2.88819	1371.98	1358.29	13.6985
2.89281	1349.07	1356.46	-7.38768
2.89744	1374.78	1355.24	19.5354
2.90208	1350.99	1354.63	-3.63774
2.90672	1356.24	1354.65	1.59097
2.91137	1352	1355.47	-3.46648
2.91603	1354.86	1357.46	-2.59877
2.9207	1359.48	1361.29	-1.81106
2.92537	1365.7	1367.9	-2.19761
2.93005	1372.26	1378.32	-6.05955
2.93474	1402.97	1393.36	9.61002
2.93944	1415.08	1413.06	2.01287
2.94414	1458.11	1436.21	21.8979
2.94885	1485.09	1460.1	24.9904
2.95357	1482.12	1480.92	1.1969
2.95829	1495.77	1494.65	1.11949
2.96303	1489.45	1498.37	-8.91664
2.96777	1494.09	1491.26	2.82654
2.97252	1448.68	1474.96	-26.276
2.97728	1453.38	1452.94	0.44369
2.98204	1419.71	1429.35	-9.64198
2.98681	1395.31	1407.78	-12.4685
2.99159	1390.8	1390.43	0.36191
2.99638	1384.51	1378	6.50778
3.00117	1375.76	1370.02	5.73587
3.00597	1374.53	1365.46	9.07438
3.01079	1373.8	1363.18	10.6204
3.0156	1351.47	1362.28	-10.8081
3.02043	1356.5	1362.1	-5.6024
3.02526	1347.2	1362.28	-15.0824
3.0301	1366.03	1362.63	3.39917
3.03495	1356.42	1363.04	-6.61411
3.03981	1372.21	1363.47	8.73218
3.04467	1384.21	1363.93	20.2827
3.04954	1355.02	1364.39	-9.37014
3.05442	1371.39	1364.86	6.52739
3.05931	1362.84	1365.34	-2.50161
3.06421	1343.14	1365.82	-22.6852
3.06911	1364.88	1366.31	-1.42961
3.07402	1376.71	1366.81	9.90134
3.07894	1378.25	1367.31	10.937
3.08387	1372.02	1367.82	4.20532
3.0888	1383.84	1368.33	15.5015
3.09374	1368.44	1368.86	-0.41392
3.09869	1402.11	1369.39	32.7222
3.10365	1376.33	1369.93	6.39972
3.10862	1392.22	1370.47	21.7465
3.11359	1389.36	1371.03	18.3349
3.11858	1376.62	1371.59	5.0356
3.12357	1373.01	1372.16	0.84849
3.12856	1388.55	1372.74	15.8175
3.13357	1371.81	1373.32	-1.51123
3.13859	1379.02	1373.92	5.10186
3.14361	1378.11	1374.52	3.58679
3.14864	1378.62	1375.13	3.48508
3.15368	1385.48	1375.75	9.72789
3.15872	1386.7	1376.38	10.3137
3.16378	1379.87	1377.02	2.85066
3.16884	1372.03	1377.67	-5.6473
3.17391	1376.8	1378.33	-1.52754
3.17899	1370.96	1379	-8.03456
3.18408	1357.86	1379.68	-21.8194
3.18917	1372.4	1380.36	-7.95781
3.19427	1383.61	1381.06	2.55311
3.19939	1384.11	1381.77	2.33985
3.20451	1389.3	1382.49	6.80588
3.20963	1377.89	1383.22	-5.33011
3.21477	1383.66	1383.97	-0.30895
3.21991	1390.49	1384.72	5.77391
3.22507	1390.15	1385.48	4.66624
3.23023	1404.44	1386.24	18.1986
3.2354	1383.32	1386.99	-3.67262
3.24057	1393.77	1387.77	5.99858
3.24576	1378.11	1388.58	-10.4762
3.25095	1383.36	1389.41	-6.04846
3.25615	1378.92	1390.25	-11.336
3.26136	1387.15	1391.11	-3.95416
3.26658	1393.56	1391.98	1.5829
3.27181	1411.76	1392.86	18.9056
3.27705	1394.61	1393.75	0.85426
3.28229	1378.87	1394.66	-15.7903
3.28754	1381.55	1395.58	-14.0296
3.2928	1386.19	1396.52	-10.3345
3.29807	1410.04	1397.47	12.5644
3.30335	1393.32	1398.44	-5.11949
3.30863	1369.98	1399.42	-29.4382
3.31393	1386.92	1400.41	-13.4899
3.31923	1419.63	1401.42	18.2012
3.32454	1394.62	1402.45	-7.83539
3.32986	1410.72	1403.49	7.22907
3.33519	1410.14	1404.55	5.59263
3.34053	1409.09	1405.62	3.47118
3.34587	1408.83	1406.71	2.11477
3.35123	1406.05	1407.82	-1.77181
3.35659	1411.87	1408.94	2.93176
3.36196	1413.86	1410.08	3.78303
3.36734	1410.4	1411.23	-0.82784
3.37273	1400.76	1412.4	-11.6385
3.37813	1416.5	1413.59	2.90727
3.38353	1414.62	1414.8	-0.18021
3.38895	1426.32	1416.02	10.3032
3.39437	1399.69	1417.26	-17.5646
3.3998	1411.5	1418.51	-7.01294
3.40524	1394.41	1419.79	-25.3778
3.41069	1414.2	1421.08	-6.87481
3.41615	1422.03	1422.39	-0.35381
3.42161	1440.59	1423.71	16.8796
3.42709	1420.38	1425.05	-4.67047
3.43257	1421.66	1426.41	-4.75577
3.43807	1439.99	1427.79	12.2023
3.44357	1423.01	1429.19	-6.17344
3.44908	1419.15	1430.6	-11.4482
3.4546	1447.26	1432.03	15.2347
3.46013	1427.88	1433.47	-5.59429
3.46566	1443.09	1434.94	8.1537
3.47121	1433.6	1436.42	-2.81284
3.47676	1409.24	1437.91	-28.6758
3.48233	1411.09	1439.43	-28.3328
3.4879	1455	1440.96	14.0426
3.49348	1430.12	1442.5	-12.3836
3.49907	1447.97	1444.06	3.90695
3.50467	1441.95	1445.64	-3.69189
3.51028	1446.27	1447.23	-0.95641
3.51589	1441.08	1448.84	-7.7542
3.52152	1456.85	1450.46	6.39558
3.52715	1479.77	1452.09	27.6758
3.5328	1444.33	1453.74	-9.4069
3.53845	1463.33	1455.4	7.92338
3.54411	1452.41	1457.08	-4.66983
3.54979	1451.57	1458.76	-7.19254
3.55547	1450.27	1460.46	-10.1958
3.56115	1462.03	1462.17	-0.13855
3.56685	1451.83	1463.89	-12.0599
3.57256	1472.94	1465.62	7.32206
3.57828	1450.91	1467.36	-16.4499
3.584	1483.45	1469.1	14.3452
3.58974	1488.01	1470.86	17.1511
3.59548	1474.34	1472.61	1.72059
3.60124	1494.11	1474.38	19.7354
3.607	1467.75	1476.15	-8.3928
3.61277	1482.82	1477.92	4.89995
3.61855	1478.02	1479.69	-1.67418
3.62434	1488.62	1481.47	7.15243
3.63014	1509.1	1483.24	25.8538
3.63595	1507.92	1485.02	22.9022
3.64177	1506.59	1486.79	19.7964
3.6476	1499.93	1488.56	11.3701
3.65343	1499.05	1490.32	8.73444
3.65928	1486.14	1492.07	-5.93215
3.66513	1487.99	1493.82	-5.82617
3.671	1485.99	1495.55	-9.56026
3.67687	1487.9	1497.27	-9.37174
3.68276	1525.82	1498.98	26.841
3.68865	1492.76	1500.68	-7.91134
3.69455	1502.24	1502.35	-0.10558
3.70046	1498.99	1504.01	-5.0164
3.70639	1511.45	1505.64	5.81633
3.71232	1505.18	1507.25	-2.06443
3.71826	1512.83	1508.83	4.00245
3.72421	1492.52	1510.38	-17.8591
3.73017	1504.82	1511.9	-7.07786
3.73614	1530.78	1513.39	17.3971
3.74211	1510.85	1514.84	-3.99104
3.7481	1492.18	1516.25	-24.0663
3.7541	1495.64	1517.61	-21.9684
3.76011	1530.34	1518.93	11.4021
3.76612	1535.23	1520.2	15.0229
3.77215	1508.72	1521.42	-12.7067
3.77819	1523.76	1522.59	1.16881

## Sheet: Figure 2c
d_spacing (Ang)	Observed Intensity (arb. Units)	Calculated Intensity (arb. Units)	Residual (arb. Units)
0.61393	7205.39	7292.35	-86.9673
0.61491	7323.38	7314.78	8.60064
0.6159	7332.46	7352.05	-19.5899
0.61688	7356.6	7405.19	-48.5947
0.61787	7492.54	7471.03	21.5064
0.61886	7519.88	7539.24	-19.3551
0.61985	7614.28	7591.58	22.6938
0.62084	7607.74	7611.36	-3.62217
0.62184	7471.54	7595.2	-123.662
0.62283	7481.74	7553.44	-71.6953
0.62383	7340.43	7501.48	-161.044
0.62483	7393.35	7451.02	-57.6702
0.62583	7277.83	7406.98	-129.155
0.62683	7275.34	7369.34	-94.0021
0.62783	7299.18	7337.08	-37.898
0.62883	7213.32	7311.39	-98.0752
0.62984	7343.69	7295.99	47.6955
0.63085	7426.57	7294.78	131.793
0.63186	7293.77	7309.94	-16.1739
0.63287	7442.23	7341.66	100.562
0.63388	7535.82	7387.35	148.464
0.6349	7526.92	7438.01	88.9107
0.63591	7483.42	7476.21	7.21355
0.63693	7570.1	7484.29	85.8114
0.63795	7532.99	7458.13	74.8601
0.63897	7479.8	7409.76	70.0358
0.63999	7478.5	7356.27	122.222
0.64102	7357.39	7308.51	48.8861
0.64204	7277.49	7267.95	9.54846
0.64307	7177.31	7230.73	-53.4222
0.6441	7216.88	7193.07	23.8042
0.64513	7265.61	7154.5	111.115
0.64616	7202.48	7117.52	84.9631
0.6472	7066.75	7085.3	-18.551
0.64823	7159.95	7060.02	99.9361
0.64927	7279.98	7042.55	237.431
0.65031	7205.82	7032.22	173.6
0.65135	7240.48	7026.88	213.6
0.65239	7174.72	7024	150.724
0.65343	7194.82	7022.4	172.42
0.65448	7072.46	7023.42	49.0413
0.65553	7277.66	7030.05	247.611
0.65658	7202.04	7043.77	158.274
0.65763	7151.91	7062.77	89.1429
0.65868	7247.6	7083.51	164.09
0.65973	7237.14	7101.95	135.191
0.66079	7354.92	7113.91	241.008
0.66185	7312.82	7118.46	194.364
0.6629	7442.78	7121.1	321.684
0.66397	7436.36	7131.42	304.938
0.66503	7386.88	7154.39	232.492
0.66609	7482.87	7182.04	300.829
0.66716	7406.35	7196.94	209.404
0.66823	7413.46	7187.92	225.535
0.66929	7373.45	7159.05	214.403
0.67037	7290.47	7122.4	168.071
0.67144	7220.18	7086.8	133.383
0.67251	7088.28	7053.75	34.5243
0.67359	7038.98	7021.28	17.6947
0.67467	6971.45	6989.14	-17.6912
0.67575	6933.79	6959.12	-25.3249
0.67683	6901.67	6932.55	-30.8797
0.67791	6904.99	6909.69	-4.69769
0.679	6793.43	6889.89	-96.4506
0.68008	6804.58	6871.71	-67.1391
0.68117	6815.48	6854.97	-39.4916
0.68226	6794.57	6841.55	-46.9764
0.68335	6712.17	6833.03	-120.863
0.68445	6793.24	6828.28	-35.0374
0.68554	6669.91	6824.01	-154.101
0.68664	6734.97	6817.27	-82.3006
0.68774	6883.88	6806.9	76.9838
0.68884	6738.44	6793.74	-55.3058
0.68994	6762.98	6779.12	-16.1413
0.69104	6725.19	6762.91	-37.7157
0.69215	6689.65	6744.12	-54.4758
0.69326	6682.25	6723.23	-40.9836
0.69437	6566.77	6702.02	-135.252
0.69548	6627.38	6681.41	-54.0393
0.69659	6583.97	6661.59	-77.6199
0.6977	6602.35	6644.29	-41.9364
0.69882	6561.66	6633.16	-71.5026
0.69994	6533.05	6631.55	-98.4979
0.70106	6603.53	6639.66	-36.1281
0.70218	6595.08	6652.97	-57.8938
0.7033	6543.68	6663.67	-119.994
0.70443	6597.53	6664.44	-66.916
0.70556	6576.61	6651.88	-75.2664
0.70669	6493.94	6628.32	-134.377
0.70782	6396.91	6600.08	-203.168
0.70895	6375.9	6573.54	-197.648
0.71008	6434.89	6553.07	-118.183
0.71122	6393.06	6540.44	-147.378
0.71236	6357.92	6535.06	-177.14
0.7135	6314.29	6535.4	-221.111
0.71464	6347.91	6540.97	-193.063
0.71578	6395.02	6550.76	-155.731
0.71693	6347.88	6559.65	-211.776
0.71808	6415.18	6559.54	-144.365
0.71923	6321.58	6546.64	-225.06
0.72038	6347.95	6525.78	-177.83
0.72153	6318.38	6506.83	-188.459
0.72268	6348.84	6498.29	-149.446
0.72384	6400.82	6502.04	-101.22
0.725	6355.26	6511.4	-156.143
0.72616	6353.28	6514.19	-160.907
0.72732	6375.96	6501.4	-125.439
0.72848	6349.33	6473.55	-124.224
0.72965	6367.72	6438.06	-70.3368
0.73082	6324.48	6403.04	-78.5599
0.73199	6342.11	6373.72	-31.6104
0.73316	6231.97	6351.48	-119.516
0.73433	6221.34	6334.93	-113.582
0.73551	6267.35	6322.29	-54.9391
0.73668	6205.42	6312.72	-107.302
0.73786	6204.9	6306.07	-101.171
0.73904	6185.25	6302.63	-117.381
0.74023	6147.87	6302.91	-155.039
0.74141	6141.07	6307.18	-166.109
0.7426	6313.14	6314.97	-1.83354
0.74378	6315.85	6325.47	-9.62175
0.74497	6303.37	6339.57	-36.2001
0.74617	6362.46	6359.49	2.96354
0.74736	6433.88	6386.46	47.4183
0.74856	6447.63	6420.3	27.3259
0.74975	6572.25	6461.55	110.708
0.75095	6646.24	6510.63	135.608
0.75216	6752.83	6562.81	190.024
0.75336	6735.81	6607.42	128.393
0.75457	6766.14	6636.02	130.121
0.75577	6746.86	6647.66	99.2048
0.75698	6743.25	6644	99.2464
0.75819	6710.94	6624.39	86.5554
0.75941	6618.6	6586.8	31.8015
0.76062	6490.29	6531.41	-41.1242
0.76184	6396.64	6462.56	-65.9224
0.76306	6317.43	6387.53	-70.105
0.76428	6297.46	6313.6	-16.1414
0.7655	6198.89	6246.06	-47.1699
0.76673	6068.36	6187.87	-119.512
0.76795	6020.01	6140.16	-120.149
0.76918	5932.57	6102.81	-170.238
0.77041	5990.62	6074.9	-84.2783
0.77165	5969.17	6055.21	-86.036
0.77288	5918.03	6041.74	-123.712
0.77412	5998.66	6031.34	-32.6874
0.77536	5977.04	6021.34	-44.3042
0.7766	5892.52	6011.7	-119.189
0.77784	5947.01	6004.51	-57.4969
0.77908	5933.89	6001.32	-67.423
0.78033	5961.93	6000.71	-38.778
0.78158	5928.53	5998.83	-70.3028
0.78283	5951.11	5993.29	-42.1806
0.78408	5930.83	5985.86	-55.0264
0.78534	5976.35	5980.69	-4.3495
0.78659	5989.29	5980.87	8.42183
0.78785	5909.58	5987.09	-77.5104
0.78911	5982.81	5999.69	-16.8789
0.79038	6098.44	6020.07	78.3718
0.79164	6055.96	6046.57	9.38973
0.79291	6045.73	6069.66	-23.9274
0.79418	6143.44	6076.01	67.4308
0.79545	6114.37	6060.48	53.8875
0.79672	6072.37	6030.66	41.7131
0.798	6065.62	6001.49	64.136
0.79927	6121.38	5988.18	133.2
0.80055	6153.43	6001.1	152.329
0.80183	6210.61	6041.73	168.889
0.80312	6238.26	6098.33	139.93
0.8044	6342.8	6145.66	197.134
0.80569	6339.34	6157.32	182.023
0.80698	6269.25	6124.1	145.15
0.80827	6169.75	6057.29	112.459
0.80956	6068.04	5976.65	91.3902
0.81086	6004.92	5898.21	106.711
0.81215	5919.5	5829.81	89.6842
0.81345	5928.57	5773.56	155.014
0.81476	5906.27	5729.61	176.66
0.81606	5839.4	5698.07	141.33
0.81737	5798.18	5678.83	119.345
0.81867	5843.53	5670.74	172.792
0.81998	5820.95	5670.44	150.513
0.8213	5775.89	5671.82	104.078
0.82261	5823.41	5667.62	155.796
0.82393	5821.98	5653.49	168.491
0.82524	5702.25	5630.17	72.0828
0.82657	5696.14	5601.43	94.7135
0.82789	5757.89	5570.95	186.94
0.82921	5649.09	5540.94	108.145
0.83054	5558.53	5512.5	46.0226
0.83187	5486.05	5486.53	-0.47561
0.8332	5517.67	5464.25	53.4186
0.83453	5450.75	5447.32	3.43006
0.83587	5491.27	5437.71	53.5612
0.83721	5446.75	5437.08	9.66709
0.83855	5483.7	5445.36	38.3456
0.83989	5418.75	5459.32	-40.5724
0.84123	5487.18	5472.5	14.6798
0.84258	5439.38	5478.08	-38.7026
0.84393	5483.31	5472.71	10.5974
0.84528	5436.01	5457.63	-21.6157
0.84663	5536.22	5437.5	98.7177
0.84798	5427.2	5418.74	8.45361
0.84934	5457.2	5407.38	49.8134
0.8507	5430.19	5407.29	22.8978
0.85206	5454.46	5418.51	35.9449
0.85342	5537.48	5436.67	100.81
0.85479	5559.63	5454.36	105.273
0.85616	5552.67	5464.96	87.713
0.85753	5557.61	5465.88	91.7281
0.8589	5483.51	5459.16	24.3457
0.86027	5521.79	5449.46	72.323
0.86165	5481.5	5440.19	41.313
0.86303	5475.93	5430.19	45.7345
0.86441	5479.36	5414.56	64.7977
0.86579	5442.89	5389.14	53.7562
0.86718	5358.26	5354.45	3.81025
0.86857	5346.74	5315.02	31.7217
0.86996	5294.08	5276.53	17.5499
0.87135	5225.28	5243.36	-18.0759
0.87274	5227.56	5217.14	10.4201
0.87414	5241.47	5196.6	44.868
0.87554	5206.21	5178.53	27.6771
0.87694	5194.94	5159.75	35.1974
0.87834	5155.4	5139	16.402
0.87975	5121.71	5117.14	4.56722
0.88116	5102.56	5095.89	6.66855
0.88257	5062.34	5076.88	-14.5378
0.88398	5127.96	5061.22	66.7439
0.88539	5060.87	5049.4	11.4632
0.88681	5044.32	5041.29	3.03152
0.88823	5000.65	5036.14	-35.494
0.88965	5047.68	5033.03	14.6523
0.89107	5044.85	5031.59	13.2636
0.8925	5047.12	5032.8	14.3172
0.89393	5165.29	5038.76	126.536
0.89536	5121.59	5051.76	69.8251
0.89679	5143.58	5073.41	70.173
0.89823	5119.7	5103.18	16.5183
0.89966	5156.47	5137.9	18.5681
0.9011	5159	5172.2	-13.2035
0.90254	5206.84	5200.33	6.50789
0.90399	5155.89	5218	-62.1158
0.90544	5129.28	5224.53	-95.2508
0.90688	5203.1	5225.29	-22.1901
0.90834	5100.85	5231.26	-130.412
0.90979	5251.26	5254.2	-2.94128
0.91124	5326.47	5299.57	26.9021
0.9127	5446.5	5361.3	85.1954
0.91416	5512.49	5421.08	91.409
0.91563	5571.33	5454.42	116.905
0.91709	5532.05	5443.53	88.5161
0.91856	5515.24	5388.48	126.761
0.92003	5478.55	5304.93	173.624
0.9215	5266.58	5212.85	53.723
0.92298	5182.67	5126.8	55.8732
0.92445	5050.99	5052.92	-1.93141
0.92593	4939.52	4991.42	-51.894
0.92741	4869.81	4939.9	-70.0935
0.9289	4859.8	4895.42	-35.6121
0.93038	4801.88	4855.64	-53.7571
0.93187	4708.58	4819.27	-110.691
0.93336	4668.4	4785.78	-117.378
0.93486	4703.45	4754.97	-51.5224
0.93635	4663.95	4727.1	-63.1478
0.93785	4602.72	4702.88	-100.154
0.93935	4555.42	4683.38	-127.957
0.94086	4583.32	4669.78	-86.4586
0.94236	4586.72	4663.12	-76.4013
0.94387	4610.34	4663.8	-53.4605
0.94538	4563.43	4670.85	-107.424
0.94689	4582.38	4681.13	-98.7598
0.94841	4613.07	4689.47	-76.3961
0.94992	4574.69	4690.33	-115.647
0.95144	4537.93	4680.64	-142.709
0.95297	4573.23	4661.57	-88.3392
0.95449	4552.16	4637.35	-85.1819
0.95602	4496.92	4612.84	-115.912
0.95755	4537.44	4591.89	-54.4505
0.95908	4505.48	4577.24	-71.7637
0.96062	4499.49	4570.77	-71.2824
0.96215	4513.08	4574.49	-61.4176
0.96369	4542.6	4591.53	-48.9275
0.96524	4554.91	4626.16	-71.2512
0.96678	4659.25	4681.27	-22.0197
0.96833	4742.27	4752.9	-10.6324
0.96988	4841.41	4826.06	15.3432
0.97143	4855.74	4877.47	-21.7212
0.97298	4839.05	4887.45	-48.4002
0.97454	4845.09	4852.65	-7.56066
0.9761	4776.9	4785.62	-8.7194
0.97766	4667.84	4705.29	-37.4486
0.97923	4606.22	4627.77	-21.5512
0.98079	4520.41	4562.45	-42.0356
0.98236	4511.09	4512.79	-1.70088
0.98393	4463.85	4479.26	-15.411
0.98551	4437.93	4461.97	-24.0385
0.98709	4432.88	4461.91	-29.0354
0.98866	4488.46	4480.81	7.64614
0.99025	4454.15	4519.59	-65.4432
0.99183	4573.94	4576.05	-2.11658
0.99342	4624.21	4642.34	-18.1281
0.99501	4693.11	4704.23	-11.1238
0.9966	4708.87	4745.01	-36.138
0.99819	4729.03	4753.67	-24.6442
0.99979	4734.24	4730.8	3.43992
1.00139	4662.94	4686.07	-23.1378
1.00299	4644.64	4631.15	13.4972
1.0046	4594.6	4574.95	19.6505
1.00621	4502.64	4523.08	-20.439
1.00782	4504.6	4479.15	25.447
1.00943	4497.01	4445.86	51.1553
1.01104	4462.42	4424.86	37.5585
1.01266	4463.63	4416.28	47.347
1.01428	4423.95	4418.39	5.55399
1.01591	4405.41	4428	-22.5922
1.01753	4421.11	4441.81	-20.6982
1.01916	4431.83	4457.57	-25.7405
1.02079	4464.35	4473.48	-9.12262
1.02242	4528.61	4487.21	41.4044
1.02406	4519.64	4496.41	23.2345
1.0257	4512.61	4500.52	12.0887
1.02734	4530.57	4501.82	28.7461
1.02898	4504.87	4504.34	0.52143
1.03063	4524.2	4510.16	14.0363
1.03228	4447.44	4516.46	-69.026
1.03393	4517.1	4516.79	0.30869
1.03559	4449.27	4505.13	-55.8534
1.03724	4442.43	4479.53	-37.1032
1.0389	4383.28	4443.1	-59.8146
1.04057	4376.95	4400.5	-23.5466
1.04223	4313.85	4354.02	-40.1775
1.0439	4278.7	4303.79	-25.0972
1.04557	4190.26	4250.96	-60.7019
1.04724	4162.87	4198.95	-36.0849
1.04892	4105.52	4152.25	-46.7278
1.0506	4047.84	4115.24	-67.4024
1.05228	4098.07	4092.32	5.74369
1.05396	4074.47	4088.72	-14.2558
1.05565	4109.78	4110.99	-1.2101
1.05734	4187.01	4165.49	21.5212
1.05903	4278.39	4253.97	24.4189
1.06072	4335.68	4367.5	-31.8188
1.06242	4477.46	4482.42	-4.95821
1.06412	4564.76	4564.49	0.26915
1.06582	4520.2	4584.94	-64.7476
1.06753	4525.69	4538.28	-12.5843
1.06924	4489.33	4443.03	46.3021
1.07095	4308.48	4327.53	-19.0503
1.07266	4242.51	4215.85	26.6627
1.07438	4196.45	4121.56	74.8856
1.0761	4101.17	4048.75	52.4224
1.07782	4055.37	3996.44	58.9369
1.07954	4049.78	3963.43	86.35
1.08127	4061.5	3951.33	110.169
1.083	4074.42	3965.4	109.025
1.08474	4099.45	4012.74	86.7142
1.08647	4205.6	4097.12	108.482
1.08821	4302.19	4211.53	90.6638
1.08995	4392.36	4332.67	59.6894
1.09169	4481.93	4424.41	57.5203
1.09344	4465.01	4454.33	10.6845
1.09519	4440.49	4413.32	27.1772
1.09694	4326.88	4318.58	8.3006
1.0987	4267.29	4200.07	67.2168
1.10046	4127.56	4084.85	42.71
1.10222	4122.59	3989.83	132.756
1.10398	4046.65	3921.02	125.628
1.10575	3882.26	3877.09	5.16824
1.10752	3929.84	3854.32	75.5196
1.10929	3882.29	3847.28	35.0102
1.11107	3894.51	3849.04	45.4669
1.11284	3880.24	3851.33	28.9066
1.11462	3907.01	3846.43	60.5834
1.11641	3818.3	3830.22	-11.9238
1.11819	3788.41	3803.65	-15.2464
1.11998	3777.82	3770.99	6.83672
1.12178	3759.83	3737.06	22.7653
1.12357	3716.74	3705.7	11.0355
1.12537	3667.43	3679.05	-11.6213
1.12717	3648.58	3657.8	-9.21721
1.12897	3614.92	3641.57	-26.6534
1.13078	3603.01	3629.7	-26.6866
1.13259	3592.32	3621.36	-29.0389
1.1344	3541.89	3615.82	-73.9302
1.13622	3553.96	3612.5	-58.5383
1.13803	3534.64	3611.02	-76.3785
1.13986	3556.13	3611.22	-55.0825
1.14168	3538.12	3613.22	-75.0913
1.14351	3531.52	3617.43	-85.9188
1.14534	3594.78	3624.69	-29.9014
1.14717	3610.39	3636.19	-25.792
1.149	3607.33	3653.42	-46.0862
1.15084	3647.89	3677.77	-29.8809
1.15268	3689.73	3710.06	-20.3259
1.15453	3739.79	3749.55	-9.75477
1.15638	3800.27	3792.62	7.65024
1.15823	3882.1	3832.17	49.9272
1.16008	3866.28	3859.13	7.14909
1.16194	3881.6	3867.01	14.5944
1.1638	3819.83	3854.85	-35.0251
1.16566	3831.17	3826.29	4.88625
1.16752	3748.28	3786.43	-38.1558
1.16939	3666.7	3740.07	-73.3714
1.17126	3623.44	3691.7	-68.254
1.17314	3587.07	3645.72	-58.6577
1.17501	3531.72	3606.07	-74.3491
1.17689	3505.26	3576.2	-70.9454
1.17878	3477.29	3559.08	-81.7972
1.18066	3521.09	3557	-35.9117
1.18255	3530.19	3570.76	-40.5636
1.18445	3554.13	3598.37	-44.2454
1.18634	3621.23	3633.36	-12.1367
1.18824	3687.88	3664.71	23.1731
1.19014	3793.08	3679.36	113.719
1.19205	3689.61	3668.28	21.3219
1.19395	3701.78	3631.9	69.8869
1.19586	3599.09	3578.95	20.1404
1.19778	3538.96	3520.87	18.0842
1.19969	3503.29	3466.95	36.3494
1.20161	3435.46	3422.48	12.9823
1.20354	3426.05	3389.32	36.7335
1.20546	3427.97	3367.08	60.8887
1.20739	3341.58	3354.29	-12.7124
1.20932	3389.98	3348.87	41.1109
1.21126	3324.74	3348.05	-23.3048
1.2132	3298.93	3348.22	-49.2852
1.21514	3325.18	3345.42	-20.2356
1.21708	3339	3336.95	2.04804
1.21903	3280.78	3322.7	-41.9221
1.22098	3286.28	3304.73	-18.4506
1.22293	3245.56	3285.71	-40.15
1.22489	3248.75	3267.83	-19.0748
1.22685	3220.88	3252.39	-31.5087
1.22881	3234.87	3239.85	-4.98054
1.23078	3205.35	3230.24	-24.892
1.23275	3200.61	3223.31	-22.6965
1.23472	3234.33	3218.64	15.6835
1.2367	3194.92	3215.75	-20.8267
1.23868	3209.44	3213.88	-4.44824
1.24066	3249.2	3212.21	36.9942
1.24264	3235.64	3209.78	25.8678
1.24463	3191	3206.47	-15.4683
1.24662	3209.78	3202.9	6.87518
1.24862	3200.19	3199.86	0.3244
1.25062	3236.46	3197.58	38.8833
1.25262	3216.48	3195.39	21.0935
1.25462	3242.76	3192.32	50.4329
1.25663	3224.31	3188.25	36.0584
1.25864	3262.8	3184.62	78.1847
1.26066	3295.79	3183.83	111.956
1.26267	3267.08	3188.05	79.0259
1.26469	3262.98	3198.17	64.8135
1.26672	3261.5	3213.31	48.1845
1.26874	3277.62	3230.88	46.7416
1.27077	3298.78	3247.2	51.5817
1.27281	3273.66	3258.82	14.8452
1.27484	3233.87	3263.8	-29.9312
1.27688	3206.37	3262.43	-56.0607
1.27893	3234.06	3256.77	-22.7115
1.28097	3196.8	3249.23	-52.4343
1.28302	3205.46	3240.86	-35.4013
1.28508	3226.79	3230.54	-3.75241
1.28713	3236.33	3215.92	20.4052
1.28919	3227.84	3195.72	32.1292
1.29126	3171.39	3171.2	0.19765
1.29332	3140.61	3145.64	-5.02442
1.29539	3139.56	3122.7	16.8639
1.29746	3102.46	3105.59	-3.12612
1.29954	3103.18	3096.77	6.41676
1.30162	3077.76	3098.04	-20.2782
1.3037	3145.61	3110.37	35.2366
1.30579	3134.73	3133.57	1.16082
1.30788	3185.98	3165.46	20.5214
1.30997	3199.67	3200.82	-1.14348
1.31207	3260.95	3231.59	29.3539
1.31417	3261.94	3249.05	12.8866
1.31627	3245.76	3248.24	-2.48032
1.31838	3211.91	3232.02	-20.1147
1.32049	3186.46	3209.29	-22.8336
1.3226	3201.48	3190.91	10.5725
1.32472	3193.37	3186.53	6.83664
1.32684	3275.62	3203.11	72.5145
1.32896	3221.55	3243.99	-22.4349
1.33108	3339.13	3308.06	31.0713
1.33321	3446.66	3388.82	57.8353
1.33535	3518.08	3474.72	43.3547
1.33749	3625.31	3552.14	73.1706
1.33963	3621.05	3609.31	11.7365
1.34177	3659.42	3637.25	22.1728
1.34392	3649.08	3630.08	19.0021
1.34607	3619.21	3589.44	29.7723
1.34822	3556.55	3527.98	28.5719
1.35038	3563.04	3464.57	98.4642
1.35254	3516.96	3415.63	101.325
1.3547	3489.07	3389.49	99.5848
1.35687	3445.7	3385.41	60.2871
1.35904	3470.32	3396.75	73.5651
1.36122	3474.81	3417.25	57.5661
1.36339	3471.69	3446.11	25.5849
1.36558	3538.26	3485.63	52.6379
1.36776	3613.92	3534.83	79.0923
1.36995	3735.9	3585.84	150.06
1.37214	3780.32	3623.99	156.334
1.37434	3821.7	3631.35	190.347
1.37654	3804.95	3596.37	208.588
1.37874	3709.89	3523.37	186.524
1.38095	3540.54	3430.5	110.036
1.38316	3430.17	3338.67	91.5088
1.38537	3355.05	3262.42	92.6389
1.38759	3249.89	3206.35	43.5382
1.38981	3196.32	3165.88	30.4434
1.39203	3123.87	3131.55	-7.67767
1.39426	3066.48	3095.73	-29.2544
1.39649	3052.24	3057.09	-4.85499
1.39872	3017.48	3019.69	-2.21578
1.40096	2986.27	2989.37	-3.10317
1.4032	3031.13	2971.61	59.5217
1.40545	3004.63	2970.5	34.1216
1.4077	2981.76	2988.49	-6.73175
1.40995	3038.83	3025.65	13.1759
1.41221	3064.85	3078.9	-14.0502
1.41447	3099.16	3141.53	-42.3696
1.41673	3192.15	3205.17	-13.0193
1.419	3164.93	3266.1	-101.167
1.42127	3262.44	3333.45	-71.0081
1.42354	3391.23	3430.27	-39.0384
1.42582	3590.14	3582.93	7.20853
1.4281	3847.87	3803.75	44.1182
1.43039	4110.75	4074.56	36.1942
1.43268	4313.45	4340.45	-26.9941
1.43497	4438.99	4522.32	-83.3265
1.43726	4478.51	4553.3	-74.7877
1.43956	4440.82	4419.35	21.4792
1.44187	4167.48	4165.06	2.41677
1.44417	3880.12	3861.48	18.6416
1.44649	3589	3569.92	19.0781
1.4488	3339.02	3325.63	13.394
1.45112	3173.08	3138.68	34.3933
1.45344	3032.79	3003.47	29.3188
1.45577	2936.49	2908.37	28.1168
1.4581	2876.19	2842.52	33.6694
1.46043	2785.84	2795.68	-9.84517
1.46277	2732.26	2761.92	-29.6661
1.46511	2683.18	2737.18	-53.9991
1.46745	2685.28	2718.63	-33.3544
1.4698	2650.73	2704.36	-53.6268
1.47215	2635.54	2693.05	-57.5044
1.47451	2641.33	2683.84	-42.5065
1.47687	2638.43	2676.19	-37.7585
1.47923	2619.79	2669.78	-49.9905
1.4816	2595.66	2664.38	-68.7223
1.48397	2594.88	2659.81	-64.9252
1.48634	2620.49	2655.87	-35.3861
1.48872	2589.11	2652.33	-63.2151
1.4911	2609.06	2648.89	-39.8317
1.49349	2580.62	2645.3	-64.6756
1.49588	2561.93	2641.33	-79.4019
1.49827	2579.04	2636.89	-57.843
1.50067	2552.9	2631.98	-79.0852
1.50307	2591.38	2626.73	-35.3507
1.50548	2559.68	2621.37	-61.6878
1.50789	2580.64	2616.09	-35.4532
1.5103	2578.52	2611.1	-32.5758
1.51271	2570.14	2606.77	-36.6301
1.51514	2529.08	2602.82	-73.7376
1.51756	2588.6	2599.29	-10.688
1.51999	2533.28	2596.23	-62.9551
1.52242	2553.25	2593.49	-40.2446
1.52486	2544.77	2591.12	-46.3565
1.5273	2516.75	2589.15	-72.3989
1.52974	2595.6	2587.63	7.97211
1.53219	2539.32	2586.73	-47.4115
1.53464	2525.87	2586.74	-60.8719
1.5371	2537.6	2588.06	-50.4648
1.53956	2534.38	2591.32	-56.9406
1.54202	2559.67	2597.34	-37.6752
1.54449	2560.44	2607.03	-46.5902
1.54696	2597.58	2621.15	-23.5696
1.54943	2602.48	2639.97	-37.4879
1.55191	2627.7	2662.99	-35.2929
1.5544	2668.56	2688.78	-20.2218
1.55688	2706.33	2715.82	-9.48601
1.55937	2726.2	2743.96	-17.7621
1.56187	2794.41	2776.14	18.2622
1.56437	2816.43	2817.8	-1.36322
1.56687	2899.27	2873.07	26.1998
1.56938	2965.41	2940.91	24.4985
1.57189	3016.73	3012.48	4.24269
1.57441	3060.42	3071.92	-11.5029
1.57693	3050.47	3103.23	-52.7632
1.57945	3053.22	3101.06	-47.838
1.58198	3040.93	3075.5	-34.576
1.58451	3028.61	3045.6	-16.9836
1.58704	3026.46	3029.01	-2.5499
1.58958	3046.72	3035.43	11.2869
1.59213	3116.35	3063.98	52.3727
1.59467	3144.93	3104.13	40.7946
1.59723	3160.22	3139.13	21.0878
1.59978	3158.4	3151.29	7.11447
1.60234	3156.8	3128.8	27.9936
1.60491	3089.75	3070.32	19.4252
1.60747	2996.7	2985.53	11.1695
1.61005	2916.75	2889.57	27.1772
1.61262	2809.58	2796.31	13.2708
1.6152	2735.98	2714.98	21.0057
1.61779	2643.3	2649.64	-6.3387
1.62038	2608.12	2600.49	7.63449
1.62297	2583.77	2565.46	18.3129
1.62557	2515.47	2541.67	-26.1987
1.62817	2472.7	2526.43	-53.7307
1.63077	2511.3	2517.93	-6.63387
1.63338	2531.44	2515.32	16.1271
1.636	2506.9	2518.92	-12.0139
1.63861	2540.67	2529.43	11.2468
1.64124	2558.11	2547.8	10.3146
1.64386	2585.54	2574.44	11.0949
1.64649	2614.5	2608.26	6.24008
1.64913	2659.36	2645.82	13.5398
1.65177	2680.17	2680.98	-0.81094
1.65441	2736.93	2706.08	30.8446
1.65706	2686.69	2715.73	-29.0404
1.65971	2671.09	2711.25	-40.1598
1.66236	2694.42	2702.31	-7.88774
1.66502	2689.76	2704.55	-14.7907
1.66769	2742.9	2735.71	7.18892
1.67036	2799.45	2811.36	-11.9123
1.67303	2887.41	2939.46	-52.0507
1.67571	3044.34	3113.75	-69.4086
1.67839	3230.66	3308.57	-77.9086
1.68107	3394.16	3479.45	-85.2987
1.68376	3475.85	3575.17	-99.3211
1.68646	3487.72	3561.92	-74.2084
1.68916	3438.76	3443.41	-4.64675
1.69186	3332.35	3256.44	75.9086
1.69457	3151.95	3048.83	103.12
1.69728	2962.62	2859.55	103.073
1.7	2809.43	2709.88	99.544
1.70272	2703.08	2604.02	99.0574
1.70544	2596.25	2534.92	61.3368
1.70817	2552.8	2491.05	61.7556
1.7109	2477.28	2461.83	15.4492
1.71364	2457.17	2440.22	16.9534
1.71638	2438.18	2422.65	15.5272
1.71913	2403.68	2407.82	-4.13883
1.72188	2394.78	2395.36	-0.5764
1.72464	2430.78	2385.26	45.52
1.72739	2375.17	2377.43	-2.26168
1.73016	2338.7	2371.55	-32.8542
1.73293	2380.51	2367.57	12.9414
1.7357	2372.58	2365.37	7.21361
1.73848	2353.82	2364.84	-11.0172
1.74126	2367.03	2365.85	1.18525
1.74405	2355.93	2368.13	-12.1986
1.74684	2376.02	2371.18	4.8378
1.74963	2383.1	2374.3	8.79645
1.75243	2366	2376.67	-10.6693
1.75524	2379.72	2377.49	2.23401
1.75804	2352.34	2376.14	-23.8045
1.76086	2346.27	2372.39	-26.1219
1.76368	2331.41	2366.41	-34.9992
1.7665	2340.05	2358.76	-18.702
1.76932	2312.17	2350.23	-38.0626
1.77216	2303.23	2341.85	-38.6132
1.77499	2318.97	2334.42	-15.4463
1.77783	2314.76	2328.65	-13.8858
1.78068	2306.58	2325.05	-18.4711
1.78353	2316.67	2323.95	-7.27547
1.78638	2308.2	2325.42	-17.2165
1.78924	2315.08	2329.24	-14.1596
1.7921	2297.34	2334.78	-37.4383
1.79497	2294.8	2340.82	-46.0132
1.79784	2310.69	2345.57	-34.888
1.80072	2314.32	2347.09	-32.7771
1.8036	2337.87	2344.12	-6.24601
1.80649	2272.63	2336.83	-64.1943
1.80938	2278.72	2326.62	-47.8999
1.81227	2276.17	2315.29	-39.1128
1.81517	2297.2	2304.29	-7.09229
1.81808	2277.2	2294.53	-17.3296
1.82099	2290.73	2286.36	4.37719
1.8239	2265.15	2279.76	-14.6094
1.82682	2257.03	2274.49	-17.4681
1.82974	2266.93	2270.23	-3.29519
1.83267	2262.2	2266.64	-4.44179
1.8356	2271.45	2263.49	7.96441
1.83854	2267.67	2260.61	7.06419
1.84148	2251	2257.88	-6.87975
1.84443	2271.78	2255.37	16.4057
1.84738	2226.77	2252.98	-26.2047
1.85034	2258.73	2250.67	8.06201
1.8533	2251.04	2248.42	2.6208
1.85626	2232.38	2246.24	-13.8606
1.85923	2233.06	2244.13	-11.0694
1.86221	2281.88	2242.21	39.6668
1.86519	2245.63	2240.27	5.35447
1.86817	2249.18	2238.37	10.8109
1.87116	2243.98	2236.5	7.48501
1.87416	2227.97	2234.62	-6.65278
1.87715	2251.6	2232.79	18.8168
1.88016	2250.96	2231	19.9693
1.88317	2245.68	2229.25	16.4288
1.88618	2236.71	2227.55	9.16522
1.8892	2264.26	2225.87	38.3888
1.89222	2244.78	2224.26	20.5132
1.89525	2233.03	2222.69	10.3376
1.89828	2252.91	2221.25	31.6641
1.90132	2251.36	2219.95	31.4138
1.90436	2247.81	2218.77	29.0493
1.90741	2273.2	2217.69	55.5008
1.91046	2261.42	2216.75	44.6706
1.91352	2265.97	2215.95	50.0274
1.91658	2252.05	2215.3	36.7502
1.91965	2265.14	2214.82	50.3213
1.92272	2248.71	2214.55	34.1624
1.9258	2261.28	2214.5	46.776
1.92888	2270.04	2214.71	55.3336
1.93196	2260.55	2215.21	45.3374
1.93506	2269.89	2216.02	53.8688
1.93815	2270.13	2217.19	52.9356
1.94125	2273.79	2218.77	55.0133
1.94436	2311.93	2220.94	90.9928
1.94747	2312.3	2223.82	88.4861
1.95059	2305.26	2227.47	77.7818
1.95371	2308.9	2232.05	76.8477
1.95683	2339.75	2237.93	101.813
1.95997	2317	2245.15	71.8495
1.9631	2303.74	2254.03	49.7186
1.96624	2293.49	2264.99	28.4956
1.96939	2299.56	2278.61	20.9508
1.97254	2293.64	2295.58	-1.94575
1.9757	2315.59	2316.85	-1.25985
1.97886	2359.93	2343.68	16.2443
1.98203	2383.86	2377.74	6.12378
1.9852	2433.76	2421.24	12.5147
1.98837	2525.82	2476.95	48.8722
1.99156	2613.5	2547.79	65.7092
1.99474	2727.07	2636.69	90.375
1.99793	2851.57	2744.65	106.925
2.00113	2984.13	2867.8	116.332
2.00433	3069.21	2993.53	75.6738
2.00754	3125.31	3098.81	26.4947
2.01075	3142.49	3156.01	-13.5162
2.01397	3111.28	3146.93	-35.6501
2.01719	3055.87	3074.46	-18.5881
2.02042	2910.86	2960.12	-49.2558
2.02365	2819.17	2830.62	-11.451
2.02689	2637.14	2706.35	-69.215
2.03014	2540.34	2597.93	-57.5966
2.03338	2415.32	2508.53	-93.2172
2.03664	2338.55	2437.05	-98.4977
2.0399	2293.79	2380.61	-86.8211
2.04316	2277.35	2336.65	-59.3064
2.04643	2234.2	2302.9	-68.6986
2.04971	2226.99	2277.82	-50.8341
2.05299	2246.75	2260.49	-13.7353
2.05627	2218.89	2250.34	-31.446
2.05956	2242.47	2246.92	-4.44601
2.06286	2251.42	2249.53	1.89276
2.06616	2274.9	2256.72	18.1736
2.06946	2272.35	2266.01	6.34028
2.07278	2308.81	2273.95	34.8651
2.07609	2297.55	2277.06	20.4818
2.07941	2278.58	2273.09	5.49224
2.08274	2277.51	2261.55	15.9591
2.08607	2213.72	2243.53	-29.8134
2.08941	2200.81	2220.92	-20.1083
2.09276	2179.4	2196.18	-16.7865
2.0961	2157.06	2171.89	-14.825
2.09946	2145.52	2150.02	-4.50632
2.10282	2121.69	2131.69	-10.0022
2.10618	2086.08	2117.09	-31.0067
2.10955	2103.27	2105.79	-2.51089
2.11293	2102.9	2097.15	5.75277
2.11631	2079.68	2090.49	-10.8054
2.1197	2077.89	2085.24	-7.34457
2.12309	2070.35	2080.98	-10.6287
2.12649	2061.82	2077.42	-15.5963
2.12989	2047.52	2074.38	-26.8526
2.1333	2056.99	2071.74	-14.7471
2.13671	2065.9	2069.44	-3.54702
2.14013	2068.95	2067.46	1.49402
2.14355	2076.99	2065.78	11.2055
2.14698	2046.4	2064.42	-18.0165
2.15042	2026.04	2063.38	-37.3391
2.15386	2055.53	2062.69	-7.16271
2.15731	2063.29	2062.38	0.90149
2.16076	2066.73	2062.54	4.19168
2.16422	2040.01	2063.22	-23.2105
2.16768	2087.63	2064.53	23.1079
2.17115	2060.56	2066.62	-6.05945
2.17462	2082.67	2069.76	12.9154
2.1781	2097.18	2074.35	22.8263
2.18159	2078.14	2081.09	-2.95252
2.18508	2094.92	2091.01	3.91339
2.18858	2064.76	2105.71	-40.9453
2.19208	2106.84	2127.49	-20.6511
2.19559	2128.47	2159.42	-30.9538
2.1991	2169.79	2205.24	-35.4576
2.20262	2243.28	2268.96	-25.6851
2.20614	2354.69	2354.13	0.56063
2.20967	2442.28	2462.77	-20.4899
2.21321	2610.19	2593.93	16.2646
2.21675	2782.17	2742.12	40.0468
2.2203	2935.87	2896.01	39.8585
2.22385	3066.35	3035.95	30.4018
2.22741	3117.14	3137.33	-20.1893
2.23097	3131.95	3176.6	-44.6545
2.23454	3072.39	3142.51	-70.1111
2.23812	2973.93	3042.88	-68.9555
2.2417	2851.31	2900.96	-49.6499
2.24529	2701.7	2743.49	-41.7846
2.24888	2564.36	2590.58	-26.2224
2.25248	2413.74	2455.08	-41.3428
2.25608	2378.21	2343.34	34.872
2.25969	2261.46	2256.79	4.66515
2.26331	2215.05	2193.61	21.435
2.26693	2178.58	2150.17	28.4094
2.27056	2125.32	2122.21	3.10657
2.27419	2103.83	2105.72	-1.88654
2.27783	2109.39	2097.27	12.124
2.28148	2077.5	2094.15	-16.6579
2.28513	2113.18	2094.34	18.8446
2.28878	2098.92	2096.26	2.65395
2.29244	2104.57	2098.73	5.84725
2.29611	2101.8	2100.79	1.00313
2.29979	2072.72	2101.75	-29.0314
2.30347	2106.52	2101.12	5.40055
2.30715	2081.64	2098.68	-17.0386
2.31085	2095.85	2094.5	1.35425
2.31454	2075.49	2088.9	-13.412
2.31825	2079.32	2082.44	-3.12289
2.32196	2077.62	2075.83	1.7873
2.32567	2091.66	2069.93	21.7314
2.32939	2084.14	2065.79	18.3561
2.33312	2075.58	2064.73	10.8529
2.33685	2091.74	2068.69	23.0508
2.34059	2102.13	2080.58	21.5506
2.34434	2130.56	2104.99	25.5721
2.34809	2133.67	2148.84	-15.1737
2.35185	2178.05	2221.76	-43.7168
2.35561	2289.56	2335.57	-46.0134
2.35938	2431.91	2502.18	-70.2659
2.36316	2621.49	2729.6	-108.109
2.36694	2942.2	3016.28	-74.0832
2.37072	3340.56	3345.15	-4.59121
2.37452	3741.74	3679.28	62.4603
2.37832	4076.78	3962.77	114.005
2.38212	4232.51	4132.47	100.031
2.38594	4187.97	4142.74	45.2251
2.38975	3971.34	3990.01	-18.6692
2.39358	3672.58	3714.78	-42.2025
2.39741	3286.53	3379.24	-92.7085
2.40124	2970.88	3041.61	-70.7271
2.40509	2706.12	2742.24	-36.1193
2.40893	2500.05	2501.07	-1.01945
2.41279	2332.92	2321.29	11.6294
2.41665	2228.6	2195.44	33.1583
2.42052	2142.69	2111.44	31.2561
2.42439	2096.84	2057	39.8401
2.42827	2060.19	2022.09	38.1027
2.43216	2041.79	1999.56	42.2294
2.43605	2002.61	1984.92	17.6894
2.43995	2005.8	1975.58	30.2112
2.44385	1987.26	1970.17	17.0833
2.44776	2008.63	1967.98	40.6567
2.45168	1979.99	1968.51	11.4739
2.4556	1964.94	1971.25	-6.30202
2.45953	1994.29	1975.44	18.8515
2.46347	2006.13	1980.12	26.0151
2.46741	1991.16	1984.17	6.99395
2.47136	2008.2	1986.55	21.6549
2.47531	2020.61	1986.49	34.1157
2.47927	2009.42	1983.74	25.6716
2.48324	2009.53	1978.59	30.942
2.48721	1992.69	1971.78	20.9131
2.49119	2003.17	1964.36	38.808
2.49518	1994.62	1957.4	37.2263
2.49917	1950.57	1951.76	-1.18404
2.50317	1927.78	1948.02	-20.2388
2.50718	1955.41	1946.33	9.07779
2.51119	1918.65	1946.83	-28.1761
2.51521	1931.02	1949.88	-18.8635
2.51923	1931.59	1955.79	-24.1932
2.52326	1940.99	1964.84	-23.8574
2.5273	1936.12	1977.98	-41.8615
2.53134	1951.84	1996.84	-45.0003
2.53539	1970.37	2023.6	-53.2352
2.53945	2014.7	2061.03	-46.3269
2.54352	2052.22	2112.15	-59.9311
2.54759	2100.47	2179.72	-79.2509
2.55166	2211.6	2265.44	-53.8325
2.55574	2350.61	2368.92	-18.3047
2.55983	2523.83	2486.61	37.2207
2.56393	2677.86	2610.54	67.3133
2.56803	2788.53	2727.53	61.0028
2.57214	2888.01	2820.21	67.808
2.57626	2916.43	2872.15	44.275
2.58038	2859.47	2876.34	-16.8749
2.58451	2830.01	2840.7	-10.689
2.58865	2747.57	2785.32	-37.7527
2.59279	2672.71	2734.37	-61.6657
2.59694	2653.5	2709.56	-56.0626
2.60109	2691.41	2727.06	-35.6561
2.60525	2778.42	2796.43	-18.0123
2.60942	2980.04	2919.74	60.3025
2.6136	3137.8	3090.42	47.3751
2.61778	3408.32	3291.76	116.568
2.62197	3570.78	3495.64	75.1425
2.62617	3686.75	3663.75	23.0082
2.63037	3741.27	3755.63	-14.3643
2.63458	3675.13	3744.62	-69.4903
2.63879	3555.03	3631.37	-76.3315
2.64302	3385.55	3442.86	-57.3128
2.64724	3189.25	3217.89	-28.6303
2.65148	2974.27	2992.17	-17.8925
2.65572	2795.95	2791.4	4.55342
2.65997	2659.68	2630.59	29.0882
2.66423	2548.99	2515.83	33.1587
2.66849	2535.62	2446.43	89.194
2.67276	2482.22	2416.73	65.4926
2.67704	2464.72	2417.61	47.1139
2.68132	2484.32	2437.52	46.7975
2.68561	2489.28	2463.5	25.7889
2.68991	2480.49	2483.35	-2.86247
2.69422	2501.66	2489.5	12.1646
2.69853	2473.81	2482.72	-8.91511
2.70285	2407.6	2472.79	-65.1893
2.70717	2449.41	2476.01	-26.599
2.7115	2397.26	2512.32	-115.061
2.71584	2499.67	2603.98	-104.304
2.72019	2634.54	2774.11	-139.566
2.72454	2937.86	3043.64	-105.776
2.7289	3388.4	3425.25	-36.8501
2.73327	3949.61	3914.62	34.989
2.73764	4599.6	4480.97	118.624
2.74202	5124.55	5061.46	63.0916
2.74641	5544.18	5562.26	-18.0774
2.7508	5765.52	5876.72	-111.194
2.75521	5846.52	5922.24	-75.725
2.75961	5593.82	5681.3	-87.4817
2.76403	5144.15	5211.77	-67.6255
2.76845	4610.72	4615.61	-4.8869
2.77288	3991.24	3996.07	-4.83455
2.77732	3493.11	3431.25	61.8571
2.78176	3024.12	2965.82	58.3021
2.78622	2696.57	2613.71	82.8609
2.79067	2442.6	2366.43	76.1684
2.79514	2241.8	2203.41	38.3828
2.79961	2132.07	2101	31.0725
2.80409	2058.47	2038.33	20.1458
2.80858	1990.59	1999.83	-9.24014
2.81307	1972.38	1975.27	-2.89531
2.81757	1929.08	1958.84	-29.7632
2.82208	1952.32	1947.15	5.16546
2.8266	1928.49	1938.52	-10.0277
2.83112	1943.63	1932.18	11.4509
2.83565	1907.64	1927.91	-20.2667
2.84019	1938.85	1925.73	13.1228
2.84473	1923.16	1925.82	-2.65759
2.84929	1960.52	1928.43	32.0922
2.85385	1937.5	1933.79	3.70569
2.85841	1945.57	1941.99	3.58347
2.86299	1954.47	1952.91	1.56726
2.86757	1977.13	1966.15	10.9863
2.87216	1988.51	1981	7.50752
2.87675	2007.44	1996.43	11.015
2.88136	1986.66	2011.04	-24.382
2.88597	1989.54	2023.07	-33.5365
2.89058	2007.68	2030.49	-22.8085
2.89521	2010.57	2031.45	-20.8816
2.89984	2005.39	2025.11	-19.7156
2.90448	1999.58	2012.19	-12.6088
2.90913	1991.84	1994.73	-2.89916
2.91379	1994.44	1975.52	18.9241
2.91845	1964.83	1956.56	8.26801
2.92312	1971.62	1939.25	32.376
2.9278	1957.47	1924.36	33.1111
2.93248	1967.17	1912.16	55.0158
2.93717	1934.1	1902.58	31.5263
2.94187	1893.69	1895.31	-1.62339
2.94658	1901.95	1889.96	11.9883
2.9513	1905.52	1886.1	19.4161
2.95602	1907.88	1883.34	24.5357
2.96075	1895.63	1881.37	14.2673
2.96549	1909.84	1879.93	29.9073
2.97023	1882.04	1878.87	3.17177
2.97498	1867.03	1878.06	-11.028
2.97975	1889.66	1877.43	12.2366
2.98451	1877.28	1876.92	0.35426
2.98929	1889.93	1876.52	13.4164
2.99407	1873.49	1876.19	-2.69811
2.99886	1888.72	1875.93	12.7919
3.00366	1880.82	1875.71	5.10856
3.00847	1877.41	1875.54	1.87103
3.01328	1897.2	1875.4	21.7929
3.0181	1881.53	1875.3	6.23097
3.02293	1871.89	1875.23	-3.33893
3.02777	1902.99	1875.17	27.8174
3.03262	1895.64	1875.14	20.5043
3.03747	1892.95	1875.12	17.8373
3.04233	1886.64	1875.11	11.5361
3.0472	1876.53	1875.1	1.4212
3.05207	1873.04	1875.11	-2.06609
3.05696	1851.48	1875.12	-23.6411
3.06185	1869.95	1875.13	-5.17752
3.06675	1874.86	1875.14	-0.27712
3.07166	1890.89	1875.15	15.7356
3.07657	1864.64	1875.16	-10.5193
3.08149	1862.94	1875.16	-12.222
3.08642	1878.78	1875.16	3.61792
3.09136	1857.74	1875.15	-17.4065
3.09631	1867.37	1875.13	-7.76338
3.10127	1878.86	1875.11	3.7484
3.10623	1859.01	1875.07	-16.0651
3.1112	1892.56	1875.03	17.5363
3.11618	1897.4	1874.97	22.4293
3.12116	1880.2	1874.9	5.30224
3.12616	1913.07	1874.81	38.2565
3.13116	1872.74	1874.71	-1.97568
3.13617	1885.2	1874.6	10.6059
3.14119	1911.89	1874.47	37.4218
3.14622	1899.63	1874.32	25.3068
3.15125	1881.87	1874.16	7.7118
3.15629	1903.76	1873.96	29.7947
3.16134	1884.98	1873.66	11.3257
3.1664	1878.35	1873.25	5.09821
3.17147	1886.05	1872.84	13.2088
3.17654	1879.19	1872.58	6.61483
3.18163	1838.17	1872.31	-34.1393
3.18672	1893.55	1872.02	21.5336
3.19182	1858.29	1871.71	-13.4164
3.19692	1868.28	1871.38	-3.09743
3.20204	1872.29	1871.02	1.2647
3.20716	1859.75	1870.65	-10.8913
3.2123	1862.47	1870.24	-7.7766
3.21744	1847.76	1869.8	-22.0451
3.22258	1857.46	1869.21	-11.7441
3.22774	1833.93	1868.43	-34.5055
3.23291	1859.15	1867.45	-8.29536
3.23808	1842.16	1866.91	-24.7486
3.24326	1852.12	1866.38	-14.2557
3.24845	1839.98	1865.83	-25.8556
3.25365	1831.17	1865.26	-34.0981
3.25885	1849.76	1864.67	-14.9101
3.26407	1850.49	1864.05	-13.5632
3.26929	1861.28	1863.41	-2.12574
3.27452	1858.73	1862.72	-3.99045
3.27976	1855.47	1861.88	-6.41084
3.28501	1872.89	1860.8	12.0939
3.29027	1840.81	1859.37	-18.5649
3.29553	1841.47	1858.44	-16.97
3.30081	1839.44	1857.56	-18.1152
3.30609	1829.04	1856.77	-27.7293
3.31138	1843.5	1855.96	-12.4611
3.31668	1859.03	1855.13	3.90215
3.32199	1840	1854.28	-14.2784
3.3273	1857.32	1853.39	3.93042
3.33263	1825.6	1852.47	-26.8733
3.33796	1837.43	1851.54	-14.1015
3.3433	1828.57	1850.59	-22.0268
3.34865	1845.63	1849.63	-4.00267
3.35401	1818.22	1848.65	-30.4278
3.35937	1835	1847.65	-12.6504
3.36475	1821.24	1846.62	-25.3888
3.37013	1853.63	1845.58	8.04533
3.37553	1804.78	1844.52	-39.7396
3.38093	1859.63	1843.45	16.1857
3.38634	1823.79	1842.35	-18.5642
3.39176	1850.12	1841.24	8.88147
3.39719	1841.43	1840.12	1.31386
3.40262	1824.66	1838.98	-14.3119
3.40807	1816.19	1837.82	-21.6341
3.41352	1844.86	1836.66	8.20596
3.41898	1807.99	1835.48	-27.4923
3.42445	1847.07	1834.29	12.7819
3.42993	1818.15	1833.09	-14.9392
3.43542	1830.54	1831.89	-1.34219
3.44092	1824.39	1830.67	-6.28366
3.44642	1817.37	1829.45	-12.0771
3.45194	1823.17	1828.23	-5.05111
3.45746	1829.82	1827	2.82849
3.463	1827.24	1825.76	1.47618
3.46854	1799.15	1824.53	-25.3811
3.47409	1857.1	1823.3	33.8013
3.47965	1841.08	1822.07	19.0094
3.48521	1834.87	1820.84	14.0322
3.49079	1826.12	1819.61	6.50193
3.49638	1837.63	1818.4	19.235
3.50197	1792.09	1817.19	-25.0933
3.50758	1811.51	1815.99	-4.47103
3.51319	1856.54	1814.8	41.7396
3.51881	1811.15	1813.62	-2.46993
3.52444	1819.78	1812.46	7.32847
3.53008	1823.83	1811.31	12.5223
3.53573	1808.65	1810.18	-1.52788
3.54139	1830	1809.07	20.9223
3.54705	1824.31	1807.99	16.32
3.55273	1793.14	1806.92	-13.7862
3.55841	1840.81	1805.89	34.9181
3.56411	1800.78	1804.88	-4.09828
3.56981	1786.08	1803.9	-17.8193
3.57552	1844.45	1802.96	41.492
3.58125	1796.85	1802.04	-5.19392
3.58698	1836.22	1801.17	35.0515
3.59272	1803.26	1800.33	2.92123
3.59847	1819.08	1799.54	19.5413
3.60422	1775.45	1798.78	-23.3234
3.60999	1812.59	1798.04	14.542
3.61577	1798.59	1797.36	1.23134
3.62155	1794.77	1796.75	-1.98156
3.62735	1811.17	1796.2	14.9626
3.63315	1828.83	1795.71	33.1207
3.63897	1784.46	1795.28	-10.8142
3.64479	1797.94	1794.9	3.03858
3.65062	1836.65	1794.59	42.0557
3.65646	1792.62	1794.35	-1.73383
3.66231	1823.06	1794.18	28.8838
3.66817	1785.08	1794.08	-9.00146
3.67404	1790.49	1794.05	-3.56244
3.67992	1826.04	1794.11	31.9323
3.68581	1842.91	1794.24	48.6711
3.69171	1820.01	1794.46	25.5542
3.69762	1785.06	1794.76	-9.6961
3.70353	1800.14	1795.15	4.98689
3.70946	1802.9	1795.64	7.26355
3.7154	1819.82	1796.22	23.6025
3.72134	1788.92	1796.9	-7.97914
3.7273	1794.39	1797.68	-3.28818
3.73326	1791.42	1798.56	-7.14429
3.73923	1802.73	1799.55	3.17804
3.74522	1767.61	1800.65	-33.038
3.75121	1803.94	1801.87	2.07809
3.75721	1782.1	1803.2	-21.099
3.76323	1780.92	1804.65	-23.7219
3.76925	1807.73	1806.22	1.51175
3.77528	1786.56	1807.91	-21.3537
3.78132	1750.32	1809.74	-59.4134

## Sheet: Figure S1
Experimental Pressure (GPa)	gamma_volume (Ang 3)	err gamma_volume (Ang 3)	Pressure Calcualted_EOS_gamma_2 (GPa)	P_Dmitriev2004 (GPa)	volume_Dmitriev2004 (Ang 3)	Pressure_calculated phase 1 Leger (GPa)	volume_CeO_phase 1_calculated_Leger (Ang 3)	Pressure_calculated phase 2 Leger (GPa)	volume_CeO_phase 2_calculated_Leger (Ang 3)
0	137.429	0.0104659		1.10005	32.3416	0	131.8	2.97344	121.4
0.02	137.156	0.0112499		1.92806	31.9492	0.0457314	131.6	3.27453	121.2
0.05442	136.851	0.0131453		3.10472	31.5375	0.0918811	131.4	3.57875	121
0.31619	134.998	0.0131053		3.53119	31.3789	0.138453	131.2	3.88613	120.8
0.66692	132.253	0.0088776		4.19265	31.2093	0.185451	131	4.1967	120.6
0.7304	131.415	0.0100808		4.62129	31.03	0.232878	130.8	4.51051	120.4
0.75639	131.242	0.0232429		5.21175	30.8617	0.28074	130.6	4.82758	120.2
0.89309	131.201	0.0931075	0.973677	6.61206	30.5857	0.32904	130.4	5.14795	120
1.22568	130.476	0.117228	1.23194	7.25556	30.4584	0.377781	130.2	5.47165	119.8
1.55306	129.683	0.115369	1.53992	8.52113	30.164	0.426969	130	5.79872	119.6
1.8815	128.924	0.125408	1.86248	9.50313	29.9515	0.476606	129.8	6.12918	119.4
2.52961	127.542	0.125118	2.52593	10.3539	29.7812	0.526698	129.6	6.46309	119.2
3.18495	126.285	0.123238	3.22567	11.4121	29.6205	0.577249	129.4	6.80046	119
3.88322	125.087	0.129135	3.98911	12.4134	29.4276	0.628262	129.2	7.14135	118.8
4.20023	124.568	0.151525	4.35242	13.5415	29.2509	0.679743	129	7.48577	118.6
4.55385	124.177	0.145906	4.6398	15.7201	28.9205	0.731695	128.8	7.83379	118.4
4.91294	123.809	0.130788	4.92154	17.6703	28.6851	0.784123	128.6	8.18542	118.2
5.14417	123.32	0.129402	5.31424			0.837031	128.4	8.54071	118
5.74314	122.447	0.16822	6.06734			0.890424	128.2	8.89969	117.8
6.33729	122.033	0.198693	6.45018			0.944306	128	9.26241	117.6
6.8852	121.463	0.180635	7.006			0.998682	127.8	9.62891	117.4
7.38693	120.911	0.172091	7.57761			1.05356	127.6	9.99921	117.2
7.87742	120.576	0.182904	7.93985			1.10893	127.4	10.3734	117
						1.16482	127.2	10.7514	116.8
						1.22122	127	11.1334	116.6
						1.27813	126.8	11.5194	116.4
						1.33557	126.6	11.9094	116.2
						1.39354	126.4	12.3034	116
						1.45203	126.2	12.7016	115.8
						1.51107	126	13.1039	115.6
						1.57065	125.8	13.5104	115.4
						1.63077	125.6	13.9212	115.2
						1.69145	125.4	14.3362	115
						1.75269	125.2
						1.81448	125
						1.87685	124.8
						1.93979	124.6
						2.00331	124.4
						2.06742	124.2
						2.13212	124
						2.19741	123.8
						2.26331	123.6
						2.32981	123.4
						2.39692	123.2
						2.46466	123
						2.53302	122.8
						2.60202	122.6
						2.67165	122.4
						2.74192	122.2
						2.81284	122
						2.88443	121.8
						2.95667	121.6
						3.02958	121.4

## Sheet: Figure S3 a
Load_run1 (tonnes)	Temperature_run1 (K)	Load_run2 (tonnes)	Temperature_run2 (K)	Load_run3 (tonnes)	Temperature_run3 (K)
5	290	3.33333	100	3.33333	295
7.5	290	3.33333	100	3.33333	295
10	290	3.33333	100	26.6667	295
12.5	290	3.33333	100	26.6667	295
15	290	3.33333	100	26.6667	120
17.5	290	3.33333	100	36.6667	120
20	290	3.33333	100	46.6667	120
22.5	290	5	100	56.6667	120
25	290	6.66667	100	66.6667	120
27.5	290	8.33333	100	76.6667	120
30	290	10	100	86.6667	120
35	290	11.6667	100
40	290	13.3333	100
45	290	15	100
47.5	290	16.6667	100
50	290	18.3333	100
52.5	290	20	100
55	290	21.6667	100
60	290	23.3333	100
65	290	25	100
70	290	26.6667	100
75	290	26.6667	190
80	290	26.6667	100
		30	100
		36.6667	100
		43.3333	100
		50	100
		56.6667	100
		63.3333	100
		70	100
		70	100
		70	100
		73.3333	100
		76.6667	100
		83.3333	100
		83.3333	100

## Sheet: Figure S3 b
Time (S)	Temperature (K)
0	100
552	85
7715	85
8043	125
16106	125
16767	165
24213	165
25339	205
32874	205
34764	245
43729	245
48981	285
58726	285
61021	85
64959	85
74427	295
82356	295

## Sheet: Figure S3 c
Time (s)	Load (tonnes)
0	86.6667
908	86.6667
10454	86.6667
11767	86.6667
17835	86.6667
22533	60
25568	60
27879	86.6667
30372	86.6667

## Sheet: Figure S4 a
Experimental Pressure (GPa0	a_gamma_111 (Ang)	err a_gamma_111 (Ang)	a_gamma_200 (Ang)	err a_gamma_200 (Ang)	a_gamma_220 (Ang)	err a_gamma_220 (Ang)	a_gamma (Ang)	err a_gamma (Ang)	a_gam_311 (Ang)	err a_gam_311 (Ang)
0.00204	5.15509	0.000484974	5.14548	0.0009	5.15984	0.000763675	5.153	0.000174	5.1552	0.000630159
0.0256	5.15418	0.000502295	5.1438	0.0009	5.15914	0.000763675	5.15186	0.000179	5.15427	0.000630159
0.05636	5.15247	0.000484974	5.14174	0.00088	5.15795	0.000763675	5.15032	0.000184	5.15268	0.000630159
0.07388	5.15065	0.000519615	5.13968	0.00096	5.15772	0.000820244	5.14858	0.000192	5.15128	0.000663325
0.10978	5.14814	0.000658179	5.13226	0.00138	5.15916	0.00101823	5.14767	0.000259	5.15088	0.000829156
0.1281	5.14622	0.000744782	5.1258	0.00176	5.16086	0.00118794	5.14774	0.000304	5.15115	0.000895489
0.1493	5.14457	0.000883346	5.11826	0.0023	5.16211	0.00132936	5.14802	0.000364	5.15128	0.000994987
0.17457	5.14445	0.000969948	5.10872	0.0029	5.1657	0.00138593	5.1492	0.000442	5.15238	0.00109449
0.19995	5.14211	0.00116047	5.0924	0.0042	5.16802	0.0016122	5.14934	0.000565	5.15234	0.00119399
0.23182	5.1388	0.00152421	5.07062	0.0056	5.16963	0.00195162	5.15021	0.000764	5.15354	0.00149248
0.26824	5.13383	0.00187061	5.04608	0.00778	5.16805	0.00268701	5.1492	0.001173	5.15055	0.00185731

## Sheet: Figure S4 b
Experimental Pressure (GPa0	sigma_gamma_311 (Ang)	err sigma_gamma_311 (Ang)	sigma_gamma_220 (Ang)	err sigma_gamma_220 (Ang)	sigma_gamma_200 (Ang)	err sigma_gamma_200 (Ang)	sigma_gamma_111 (Ang)	err sigma_gamma_111 (Ang)
0.00204	0.0153315	0.000392887	0.0169755	0.000470018	0.0183201	0.000600749	0.0171048	0.000317468
0.0256	0.015993	0.000406063	0.0171659	0.000470357	0.0183554	0.000599064	0.0170222	0.000316785
0.05636	0.0161247	0.000396067	0.017544	0.000473958	0.0184891	0.00059952	0.0169804	0.00031237
0.07388	0.0162739	0.000420781	0.0178705	0.000512137	0.0185347	0.000647208	0.0167933	0.000330463
0.10978	0.0175149	0.000557693	0.0189068	0.000687861	0.0192683	0.0009809	0.016713	0.000433272
0.1281	0.0180167	0.000610458	0.0189961	0.000783972	0.0231465	0.00144622	0.0166014	0.000486399
0.1493	0.0182998	0.000702456	0.0194589	0.000900734	0.0267973	0.00211944	0.0163506	0.00057608
0.17457	0.019372	0.000796729	0.0195528	0.000981013	0.032266	0.00323893	0.0164305	0.000671223
0.19995	0.0205151	0.000901527	0.0194059	0.00110396	0.0394888	0.00500376	0.0156429	0.000752235
0.23182	0.0203664	0.00113461	0.0203972	0.00150723	0.0363383	0.00518494	0.0158255	0.00108197
0.26824	0.0252437	0.00175558	0.0239265	0.0024194	0.0345698	0.00524192	0.0148971	0.00130605

[truncated: 7 more sheets: Figure S4 c, Figure S4 d, Figure S5, Figure S6, Figure S7, Figure S8, Figure S9]
